# Supplementary material for: σE of Streptomyces coelicolor can function both as a direct activator or repressor of transcription
Source: Commun Biol. 2024 Jan 6;7:46. doi: 10.1038/s42003-023-05716-y (PMC10771440; doi:10.1038/s42003-023-05716-y)
Supplement: Supplementary file 4 — Supplementary Data 1 [file 42003_2023_5716_MOESM4_ESM.xlsx]

## Sheet: All peaks
Table showing curated sigE peaks with identified motif sites
Columns:
A-H: peak characteristics
	peak_start: start of the peak
	peak_end: end of the peak
	length: length of the peak from start to end
	abs_ summit: summit position
	pileup, log10pval, fold enrichment, neglog10qval: peak detection statistical characteristics
I-J: other peak information
	norm/EtOH: 1 if peak was found in the stress set AND non stressed set, x if peak was found in the stress set only
	sequence_name: assigned id of sigE peak sequence
K-R: binding motif characteristics
	motif_start, motif_stop: motif site location in respective sequence
	strand: strand in which motif is found
	score, p-value, q-value: fimo statistics for given motif site
	matched_sequence: actual sequence that was matched (5'->3')
	HrdB motif: one if HrdB motif was identified together with sigE motif
S-T: assigned gene
	gene: gene regulated from the identified motif site
	motif2gene_spacer_length: lenght of the sequence between -10 part of the sigE motif site and downstream gene
U: intergenic peaks
	summit_in_gene_annot: Presence of Locus Tag(s) indicate wherther and in which genes was the abs_summit present
peak_start	peak_end	length	abs_summit	pileup	neglog10pvalue	fold_enrichment	neglog10qvalue	norm/EtOH	sequence_name	motif_start	motif_stop	strand	score	p-value	q-value	matched_sequence	HrdB motif	gene	motif2gene_spacer_length	summit_in_gene_annot
4487	4843	357	4671	4147.58	395.481	2.10057	393.244	1	sigE_151											SCO0003
250275	250707	433	250470	5312.06	836.524	2.69019	834.029	1	sigE_150											SCO0261
490241	490577	337	490406	3982.25	343.687	2.01686	341.492	x	sigE_187
779399	780307	909	779891	9929.57	3484.38	4.98522	3479.31	1	sigE_149	497	524	-	0.72619	0.000102	0.105	CAACCAAAGCCGCCGGACGGCGGTCTAG	TRUE	SCO0736	69
1078401	1078803	403	1078543	4537.54	529.032	2.29802	526.707	1	sigE_148	49	74	+	-2.64286	0.000273	0.676	GAACCCCGTCCTGGGTCCGCGCGTTG	FALSE	SCO1023	98
1292353	1292869	517	1292598	4790.02	619.191	2.41727	616.815	1	sigE_147											SCO1221
1452308	1452778	471	1452496	7048.01	1193.6	2.80949	1190.93	1	sigE_146	154	181	+	8.82143	9.08e-06	0.0312	GAACCGTCCGCGCGGGTGATGCGTCATC	FALSE	SCO1375	166
1463009	1463831	823	1463581	8643.78	2302.89	3.87485	2299.6	1	sigE_145	575	602	-	11.8333	3.21e-06	0.0199	GAACTGGACGACCGTACTCAGCGTCTTG	FALSE	SCO1385	702	SCO1385
1490033	1490579	547	1490339	6791.93	679.258	2.14559	676.85	1	sigE_144	226	253	+	-0.821429	0.000152	0.115	GAATCTTGGGGGCCCTTCGTTCGTCCTT	FALSE	SCO1403	140
1591896	1592303	408	1592125	7307.68	763.379	2.18692	760.923	1	sigE_143	256	283	-	-5.95238	0.000569	0.17	CATCGGAGAGGTTCTGTGAGCCTGCTAC	TRUE	SCO1488	68
1645990	1646553	564	1646288	5061.38	652.915	2.41526	650.521	x	sigE_186											SCO1537
1658375	1658785	411	1658596	4065.81	345.79	2.00579	343.593	x	sigE_185	265	291	-	-9.7619	0.00138	0.525	CAAGCGGCGGGTGCAGCACTCGTCCCC	TRUE	SCO1550	68
1707720	1708540	821	1708043	9543.2	2396.37	3.69358	2392.98	1	sigE_142	268	295	-	-6.29762	0.000619	0.178	GCAGACGAAGCGTCGACGAAGCGTCTCC	TRUE	SCO1595	60
1756017	1756376	360	1756200	4601.33	445.382	2.11417	443.109	1	sigE_153											SCO1641
1777576	1778294	719	1777816	4375.8	377.764	2.01789	375.541	x	sigE_184
1869170	1869322	153	1869226	9659.11	3326.15	4.89125	3321.38	1	sigE_191	9	37	+	-4.4881	0.00039	0.556	AAACCCCCCGCGCGGCGTCTATCCACTTG	FALSE	SCO1749	71
1876729	1877689	961	1877201	9659.11	3326.15	4.89125	3321.38	1	sigE_141	476	503	-	-3.20238	0.000282	0.136	CAACCAGAAGGCAGGGTTCCGGGTCTAA	FALSE	SCO1755	37
1969219	1969863	645	1969474	5401.91	372.473	1.85859	370.253	x	sigE_183											SCO1841
2040243	2041078	836	2040786	4632.78	317.206	1.85351	315.035	x	sigE_182
2047956	2048443	488	2048209	4958.94	509.928	2.17065	507.613	1	sigE_140											SCO1912
2088440	2088778	339	2088619	4317.4	420.5	2.11948	418.245	x	sigE_181											SCO1953
2101692	2102346	655	2102104	6557.41	552.553	2.00013	550.214	x	sigE_180	388	416	-	-16.4167	0.00512	0.75	CTCCCTGTCTGTGCGGCGTACCCGTCAAT	TRUE	SCO1963	132
2120033	2120730	698	2120420	6906.94	902.348	2.43237	899.819	1	sigE_139	390	416	-	-13.3214	0.00285	0.561	CACTCCATGGTTGGCGTTTAACTCTAC	TRUE	SCO1982	27
2157069	2158749	1681	2158561	5424.38	634.24	2.30182	631.856	1	sigE_138											SCO2015
2214619	2215214	596	2215012	5178.18	573.564	2.24401	571.213	1	sigE_137											SCO2064
2227953	2228653	701	2228338	6139.6	971.526	2.69876	968.963	1	sigE_136											SCO2076
2274285	2274949	665	2274603	7995.95	1834.09	3.44548	1831.12	1	sigE_135											SCO2116
2300380	2301002	623	2300650	6114.44	978.024	2.71556	975.457	1	sigE_134
2332669	2333422	754	2333075	8478.45	1434.4	2.8087	1431.63	1	sigE_133	405	432	-	-2.13095	0.000213	0.127	GAACGATCCGGCAACGCCGGTCGTCTGT	TRUE	SCO2168	261	SCO2169
2412250	2413245	996	2412699	9245.79	2600.84	4.05668	2597.23	1	sigE_132											SCO2243
2464880	2465401	522	2465083	6389.39	888.345	2.51195	885.823	1	sigE_131	201	228	-	-11.3333	0.00184	0.245	ACACCGCGGGATTCCTCTGATCGTCTGG	FALSE	SCO2294	22
2475607	2476193	587	2475936	4963.44	549.625	2.24371	547.287	1	sigE_130											SCO2307
2502328	2503131	804	2502752	9780.41	2882.51	4.22523	2878.48	1	sigE_129	399	426	+	28.25	8.1e-11	1.15e-05	CAACGTTTCCGTTCGAATTATCGTCTTC	TRUE	SCO2334	53
2506407	2506755	349	2506593	4999.38	528.685	2.19739	526.359	1	sigE_128											SCO2335
2524084	2524555	472	2524291	6682.31	1023.44	2.64895	1020.85	1	sigE_127	173	201	+	-8.77381	0.00107	0.65	GAACCGCGAACTGACCGGCCCGTGTGTTC	FALSE	SCO2356	56
2527955	2528605	651	2528244	6698.48	1157.03	2.84358	1154.38	1	sigE_126											SCO2360
2537680	2538648	969	2538253	6470.26	916.297	2.53675	913.761	1	sigE_125											SCO2369
2559040	2559687	648	2559290	5477.39	455.43	1.98925	453.151	1	sigE_179	226	252	+	-1.66667	0.000195	0.425	CCACAAAACCCGCTCCTGTTCTTCGTC	TRUE	SCO2387	47
2593502	2593950	449	2593766	5157.52	491.65	2.10123	489.346	1	sigE_124											SCO2420
2645723	2646189	467	2645981	5383.05	611.534	2.27054	609.162	x	sigE_178											SCO2459
2714337	2715293	957	2714561	4092.77	296.157	1.88897	294.005	1	sigE_123											SCO2518
2778951	2779378	428	2779171	5154.82	479.915	2.08087	477.62	1	sigE_122											SCO2572
2786707	2787939	1233	2787003	7833.32	1501.01	3.03773	1498.21	1	sigE_121											SCO2581
2810407	2811543	1137	2810744	9519.84	2090.97	3.3383	2087.85	1	sigE_120
2835357	2836651	1295	2836088	9465.93	2053.72	3.30896	2050.63	1	sigE_119	739	766	-	9.67857	6.72e-06	0.0263	GAACGGATCCCACCGTTGGCCCGTCTCC	TRUE	SCO2611	156
2847336	2848686	1351	2848248	8132.52	1251.69	2.65715	1248.99	1	sigE_118	941	969	-	-19.9286	0.00983	0.79	GAACCGGCCGGACGATGTGTCACCTGCCG	FALSE	SCO2621	99
2894503	2895746	1244	2895080	10370.7	2845.81	3.97233	2841.84	1	sigE_117	540	567	+	17.5476	4.21e-07	0.00412	GAACCGAACCGGTTCCCGTGGCGTATTC	FALSE	SCO2663	191
2975036	2975650	615	2975184	4711.85	295.494	1.80017	293.344	x	sigE_177
3064347	3064842	496	3064660	5165.6	352.203	1.85117	350	1	sigE_116	284	311	+	10.2262	5.55e-06	0.0255	CAACCCGAGGGGCGATGCCCGCGTCTAT	TRUE	SCO2807	121
3077292	3077783	492	3077533	5861.96	790.518	2.47197	788.048	x	sigE_176
3094880	3096136	1257	3095356	10348.3	2019.44	3.07557	2016.37	1	sigE_115	475	502	+	2.04762	7.31e-05	0.0922	CAACCGGGGGTCACCATTCCATGTCTAT	FALSE	SCO2836	123
3144738	3146560	1823	3145604	10371.6	2210.04	3.26697	2206.83	1	sigE_114	848	875	+	6.82143	1.81e-05	0.0458	GAACGGAACACAAGTTCCCGGCGTCTGT	FALSE	SCO2892	112
3150482	3151367	886	3150870	9902.61	2702.33	3.95354	2698.59	1	sigE_113	356	383	+	11.9881	3.05e-06	0.0197	GAACGGAACCCGCGGTGCGAGAGTCTTC	TRUE	SCO2897	259
3192460	3193475	1016	3192925	10135.3	2807.16	4.00329	2803.25	1	sigE_112	473	500	-	-4.70238	0.000416	0.151	CAACGAGTGCGTCCCCCCACGCGTCCTA	FALSE	SCO2939	35
3198449	3199648	1200	3199165	9307.79	2253.53	3.58997	2250.28	1	sigE_111	631	658	+	4.88095	3.34e-05	0.0632	GAACCGGCTCGAACCGGTAGACGTCCTC	FALSE	asRNA_SCO2943	5764	SCO2943
3223613	3224533	921	3223912	8803.72	1794.55	3.16717	1791.61	1	sigE_110	430	455	-	-1.84524	0.000221	0.676	CATCCTCCGCGTGCGCTACATTCTTT	FALSE	SCO2963	38	SCO2963
3230161	3230956	796	3230628	7032.73	774.401	2.23933	771.939	x	sigE_175	475	502	+	-0.702381	0.000147	0.114	GAACGTTCGCGTCGTCGCGGGCGTTGTC	FALSE	SCO2970	32
3235644	3236790	1147	3236444	10127.2	2664.2	3.835	2660.51	1	sigE_109	803	830	-	17.8095	3.75e-07	0.00394	CAACCACGGGACCGGGTCGAGCGTCTTT	TRUE	SCO2974	107
3289211	3290126	916	3289553	5999.43	372.11	1.79439	369.891	1	sigE_108	373	401	-	-25.2619	0.0234	0.837	CCAGGTCACGCCAGGTAACGATTAGCTAA	FALSE	SCO3013	4	SCO3013
3314182	3314652	471	3314422	5560.95	427.131	1.93123	424.872	1	sigE_152	232	259	-	2.42857	6.62e-05	0.0878	CAAGAGTGCGGTACCGTCCAACATCGTG	TRUE	SCO3030	521	SCO3030
3320647	3321897	1251	3321249	10399.5	2137.27	3.18545	2134.12	1	sigE_107	607	634	-	8.0119	1.2e-05	0.0376	GAACGGGATCGATCGCCGGGGCGTCCTT	TRUE	SCO3034	237
3332010	3332964	955	3332648	9808.27	2751.28	4.04673	2747.46	1	sigE_106
3334147	3334690	544	3334373	7215.13	1304.1	2.92506	1301.39	1	sigE_105											SCO3044
3336118	3336614	497	3336419	6645.47	1043.18	2.68653	1040.58	x	sigE_174	272	299	+	-18.8571	0.00822	0.353	TGACCTGAGGGGCCTGTCGTACGTCTGA	FALSE	SCO3046	259
3434404	3434718	315	3434536	4229.34	285.384	1.8437	283.243	x	sigE_173	88	114	+	-13.7738	0.00312	0.57	GAGACTTCACATCGACACAACCACTAC	TRUE	SCO3133	10	SCO3133
3440320	3441713	1394	3441022	9756.15	2189.18	3.39025	2185.99	1	sigE_104											SCO3139
3499708	3500553	846	3500054	7944.73	1609.2	3.15307	1606.35	1	sigE_103	289	317	+	15.6548	8.75e-07	0.0657	GAACCCCACGGGCCGCCGGGCACCTCTAC	FALSE	SCO3194	45
3510358	3512270	1913	3511716	9981.68	2410.58	3.58316	2407.18	1	sigE_102	1396	1423	-	19.1786	1.95e-07	0.00222	CAACCCTCAGGCGGTACGGGCCGTCTTC	FALSE	SCO3202	374	SCO3203
3645245	3646364	1120	3646067	5076.65	319.198	1.80186	317.025	x	sigE_172
3658680	3659866	1187	3659442	6590.66	1115.58	2.80879	1112.95	x	sigE_171											SCO3307
3672805	3674237	1433	3673385	8030.09	866.704	2.21915	864.193	1	sigE_101
3698730	3700687	1958	3699955	10104.8	2690.42	3.87343	2686.7	1	sigE_100	1233	1261	-	3.46429	4.95e-05	0.405	GAACGGTGTGCCGGGCCGAGCGGCTCTTG	FALSE	SCO3342	73
3761384	3762436	1053	3761796	10033.8	2399.13	3.55592	2395.74	1	sigE_99	473	500	-	6.88095	1.77e-05	0.0453	GAACCTCGCCCGACATTTCCTCATCTGT	FALSE	SCO3396	150
3784736	3785797	1062	3785444	7854.88	1170.23	2.60906	1167.57	1	sigE_98	759	786	-	2.63095	6.27e-05	0.0851	CAACGGCGACACCATGCTGGACGCCTTC	TRUE	SCO3419	136	SCO3420
3787692	3788569	878	3788123	6378.61	299.593	1.65232	297.438	x	sigE_170	365	390	+	-1.79762	0.000218	0.676	GCACGTGCATCTGCCCTTGCATCTGC	FALSE	SCO3423	96
3845248	3847344	2097	3846006	10115.6	2359.59	3.48967	2356.24	1	sigE_97	741	768	-	26.869	4.5e-10	2.31e-05	GAACGACTACCTGGTCGCCACCGTCTTC	FALSE	SCO3481	206	SCO3482
3905637	3906514	878	3906102	5961.69	494.326	1.98756	492.02	1	sigE_96											SCO3538
3915945	3916780	836	3916264	7657.21	1496.01	3.07682	1493.22	1	sigE_95											SCO3543
3923926	3924901	976	3924318	7007.57	726.899	2.17996	724.462	1	sigE_94											SCO3549
3935419	3936688	1270	3935798	10132.6	2805.61	4.00254	2801.7	1	sigE_93	387	414	-	-9.28571	0.00121	0.224	GCACGGCGCCGGGTTGCGTAGGGTCTTA	TRUE	SCO3559	3	SCO3559
3958080	3958352	273	3958160	10132.6	2805.61	4.00254	2801.7	1	sigE_192	47	74	+	15.6905	8.76e-07	0.00731	GAACGATTCGGGGTCGCCGGACGTATTG	TRUE	SCO3580	88
3984766	3986524	1759	3985913	10377.9	1981.75	3.03211	1978.7	1	sigE_92	1123	1151	+	2.82143	5.89e-05	0.405	GAACCGCACCCGTTGCCTGTACTGTCCTT	FALSE	SCO3609	66
4007902	4008564	663	4008330	4959.84	294.825	1.76983	292.675	1	sigE_169	441	469	-	2.64286	6.18e-05	0.405	CATGCCTCGCTTCCTCGGGTAGCATCTTT	TRUE	SCO3629	159
4010287	4011021	735	4010689	8624.91	1889.7	3.33201	1886.7	1	sigE_91											SCO3633
4073853	4074489	637	4074217	5341.71	574.025	2.21373	571.674	1	sigE_168	289	317	+	-7.61905	0.000833	0.615	CACCGGCCGGGGCCCTACTTGTCGTCTCT	TRUE	SCO3693	38	SCO3693
4087795	4088646	852	4088140	9234.11	2229.88	3.58228	2226.65	1	sigE_90	321	348	+	-8.7619	0.00108	0.218	GATCCCGCGGCGGGTTTCTCCCGTCCTG	FALSE	SCO3712	4
4095606	4096127	522	4095938	5080.24	349.066	1.85582	346.866	1	sigE_89	330	358	-	18.2738	2.99e-07	0.03	GAAGCTCTCATCTCGTTGTCAGCTTCTTT	FALSE	SCO3720	24
4152833	4153411	579	4153035	5153.92	662.218	2.41087	659.819	x	sigE_167	179	204	+	-13.0238	0.00287	0.755	GCGCCCGGCGCCGCAGTACCGTCGTC	TRUE	SCO3778	112
4174219	4175132	914	4174704	8435.33	1541.52	2.94626	1538.71	1	sigE_88	456	484	+	1.78571	7.73e-05	0.412	GAGCGGTGGCAGCGTCCGACGACCTCTTC	TRUE	SCO3796	13
4204740	4205540	801	4205174	6497.21	1011.9	2.67416	1009.31	1	sigE_87	404	432	+	0.845238	9.83e-05	0.419	GATGAGTTTGCGCGACGGTAAAGGTCTTC	FALSE	SCO3824	51
4295148	4296060	913	4295788	9528.83	2269.66	3.54532	2266.4	1	sigE_86	609	636	+	-6.2381	0.00061	0.177	GAACCGAGTGACGTCTGGGGGCGTCCCT	TRUE	SCO3901	430
4325832	4326937	1106	4326765	7307.68	841.243	2.28611	838.747	1	sigE_85	924	950	+	3.97619	4.53e-05	0.378	GAACGCGAAGATCCCCGGTGCCTCATG	FALSE	SCO3931	83
4336288	4336472	185	4336360	7307.68	841.243	2.28611	838.747	1	sigE_190	145	172	-	-6.34524	0.000626	0.179	CCACCGTCACCGCTCTACCATCGGCTTA	TRUE	SCO3940	77
4373601	4374353	753	4373995	8991.51	1115.11	2.37019	1112.48	1	sigE_84	413	438	-	-9.27381	0.00134	0.755	CTGGCGTTTTGCCGTCGCGCGTATTT	FALSE	SCO3971	384
4375506	4376055	550	4375754	7877.34	784.623	2.14202	782.156	1	sigE_83
4460388	4461351	964	4460957	10275.5	2872.08	4.03475	2868.06	1	sigE_82	560	585	+	4.54762	4.23e-05	0.676	GGGCCTGACCTTTGCTGTCCGTCTTC	TRUE	SCO4069	225
4546826	4547412	587	4547174	5534.9	414.137	1.91289	411.887	1	sigE_81	269	297	+	-4.05952	0.000349	0.547	GACGACTGTCTCTCTTCGATAACGTCTGC	TRUE	SCO4133	133
4549427	4549675	249	4549577	4980.51	414.862	1.99034	412.612	1	sigE_80	166	193	-	3.22619	5.35e-05	0.0816	GAACCCGCGCCCCCACACCCCCGTCTCC	FALSE	SCO4134	32
4579568	4580502	935	4579996	10147.9	2853.93	4.05632	2849.95	1	sigE_79											SCO4163
4651789	4652920	1132	4652438	5231.2	495.628	2.09573	493.322	1	sigE_78	655	682	-	9.90476	6.2e-06	0.0263	CACCAACAACCCGCGCAGCCTCGTCTTC	FALSE	SCO4244	86	SCO4245
4675097	4675982	886	4675549	9636.65	2759.24	4.11936	2755.4	1	sigE_77	421	448	+	-9.92857	0.00138	0.231	CCACCGTTCACCGCAGTCGTTCGTCTGA	FALSE	SCO4263	37	SCO4262
4704145	4705047	903	4704550	9144.26	2310.35	3.71155	2307.05	1	sigE_76	366	394	+	3.71429	4.62e-05	0.405	CAACCCGGTCCGCCGCCCCCGCTGTCTTG	FALSE	SCO4289	50
4766352	4767539	1188	4766883	5914.97	516.884	2.0288	514.566	1	sigE_166	563	590	-	-19.4286	0.0091	0.362	GTGGGGCCTGCATGAGCGGCCCGTCATC	FALSE	SCO4350	9	SCO4350
4777205	4777804	600	4777434	6528.66	916.417	2.525	913.882	x	sigE_165											SCO4363
4825375	4825907	533	4825659	5391.13	641.067	2.32025	638.679	1	sigE_75											SCO4407
4862244	4862977	734	4862510	9591.72	1563.05	2.74706	1560.22	1	sigE_74	289	317	-	21.75	4.28e-08	0.00643	GAACCAGTAGGTATGTCGTTCTCGTCTTC	TRUE	SCO4439	221
4886434	4887233	800	4886815	9496.48	1934.47	3.16583	1931.45	1	sigE_73	436	463	-	7.63095	1.37e-05	0.0402	CAACCGCCCCCAACGCCGTGCCGTCTGC	FALSE	SCO4468	168
4888251	4889718	1468	4889137	9781.31	2752.32	4.0576	2748.5	1	sigE_72	845	872	+	-2.94048	0.000263	0.134	GAACCCGCTCGTTCGTCGCGTCCTCTCA	FALSE	SCO4471	37
4912830	4913518	689	4913238	7457.73	1209.2	2.73815	1206.53	1	sigE_71	372	400	+	-3.85714	0.000331	0.545	TAACCGGGGCGTACCGTTGACCCGTCTGT	TRUE	SCO4494	18
4944674	4945812	1139	4945484	8760.59	1942.51	3.36079	1939.48	1	sigE_70	817	845	-	2.22619	6.89e-05	0.406	GAACCTTGGGCTCCTTGGCGAACATCTCA	TRUE	asRNA_SCO4524	2037	SCO4524
4979271	4980077	807	4979736	7868.36	1460.2	2.97518	1457.42	1	sigE_69
4989812	4990863	1052	4990198	6179.14	831.517	2.46891	829.025	1	sigE_68											SCO4571
4993260	4993945	686	4993660	6647.27	787.133	2.31647	784.665	1	sigE_67											SCO4574
5004112	5004526	415	5004381	4689.39	450.335	2.10726	448.06	1	sigE_66
5037095	5037674	580	5037344	6729.03	874.454	2.42524	871.94	1	sigE_65	203	231	+	9.63095	6.75e-06	0.254	CAACCACCCGGCGCGGTCGGAACGTCCTC	FALSE	SCO4613	87
5039710	5040978	1269	5040160	9477.61	2526.32	3.8767	2522.78	1	sigE_64	445	471	-	-8.40476	0.00104	0.519	CAACCGCACCGACGGGGCCCCGCCGAG	FALSE	SCO4615	29
5072231	5073228	998	5072850	9377.88	1178.96	2.38648	1176.3	1	sigE_63
5088557	5089036	480	5088807	7110.9	362.064	1.69049	359.853	x	sigE_164
5279498	5280460	963	5280024	10343.8	2607.04	3.70515	2603.43	1	sigE_62											SCO4848
5340001	5341141	1141	5340398	5750.54	685.814	2.32404	683.401	x	sigE_163	346	372	+	-10	0.00145	0.525	CATGAAGTCGCCGCGGCAGGCTTCTCG	FALSE	SCO4908	178
5356846	5357420	575	5357187	4897.84	459.791	2.08785	457.509	1	sigE_162	367	392	-	-21.3333	0.0137	0.811	GACCACACAGGAGGGCTAGGGTTTCC	TRUE	SCO4921	157
5368241	5369132	892	5368620	9688.76	1190.73	2.3599	1188.06	1	sigE_61	359	386	+	7.2619	1.56e-05	0.0431	GAACCGGTCGTAGCGTTGAAAGTTATTG	TRUE	SCO4934	49
5397757	5398691	935	5398382	5635.53	701.635	2.37328	699.213	1	sigE_60											SCO4963
5465058	5466070	1013	5465543	10310.5	2676.5	3.7938	2672.79	1	sigE_59	467	494	+	21.9524	3.75e-08	0.00071	CAACCTCGCGCAGCCCCTCACCGTCTTG	TRUE	SCO5030	93
5474350	5474964	615	5474698	8935.8	1516.04	2.81385	1513.23	1	sigE_58	314	341	+	0.702381	0.000103	0.105	CAACCTTGAACCCCGCTCGTACGTCGGT	TRUE	SCO5039	334
5489315	5489737	423	5489521	4545.62	316.537	1.86413	314.367	1	sigE_57
5520882	5521632	751	5521333	6214.18	828.809	2.45756	826.319	1	sigE_56											SCO5079
5524016	5525223	1208	5524560	9578.25	2587.78	3.92014	2584.19	1	sigE_55											SCO5083
5574423	5574777	355	5574579	4745.99	280.883	1.76731	278.746	1	sigE_54	124	151	+	8.47619	1.02e-05	0.0333	CAACCGGACGGCGGCCCCGCCCGACTTC	TRUE	SCO5128	163	SCO5127
5634580	5634958	379	5634752	4429.71	392.667	2.03917	390.432	x	sigE_161											SCO5183
5672959	5674337	1379	5673640	9941.25	3104.95	4.45361	3100.59	1	sigE_53	676	703	-	21.6429	4.63e-08	0.000772	GAACCGGCTCCGGGTCCTCGACGTCTTT	FALSE	SCO5213	197	SCO5214
5701996	5702834	839	5702512	9234.11	1347.9	2.57993	1345.17	1	sigE_52	491	518	+	-4.13095	0.000359	0.145	CAACCCCAGGTGGTCACCGTCCATCTGA	FALSE	ncRNA2772	1014	SCO5241
5713581	5715157	1577	5714679	10070.6	1813.16	2.91931	1810.21	1	sigE_51	1059	1085	-	9.92857	6.37e-06	0.324	GAACGCTTCATGCTTTCCCGCCTGTTT	FALSE	SCO5254
5719703	5720429	727	5720084	5014.65	331.874	1.83254	329.69	1	sigE_50
5785333	5786898	1566	5785676	9478.51	2682.08	4.07721	2678.37	1	sigE_49
5795913	5796903	991	5796368	9996.06	2808.58	4.05235	2804.67	1	sigE_48											SCO5325, SCO5326
5828330	5829077	748	5828636	10219.8	3176.97	4.43488	3172.48	1	sigE_47	282	309	+	-7.13095	0.000753	0.195	CAACCCTGTCCCGAGTTCCGCCGTCTGA	FALSE	SCO5358	107
5853566	5854314	749	5854048	5734.37	531.544	2.07728	529.217	1	sigE_46
5861931	5863454	1524	5862689	10407.6	2413.26	3.47416	2409.85	1	sigE_45	756	783	-	2.97619	5.72e-05	0.0851	GAACCGTCAGCGCGTGGATATCCTCCTA	TRUE	SCO5393	55
5869439	5870538	1100	5870362	4919.41	321.286	1.82427	319.112	x	sigE_160											SCO5398
5871244	5872437	1194	5871871	5566.34	730.021	2.43605	727.582	1	sigE_159	567	592	+	-10.3095	0.00166	0.755	GGGCCTGACCCCCGAGTTACGACTTC	FALSE	SCO5400	18	SCO5400
5884025	5884693	669	5884331	6731.73	1134.68	2.8018	1132.04	1	sigE_44											SCO5415
5884847	5885350	504	5885145	5934.74	855.213	2.56072	852.708	1	sigE_43											SCO5415
5999380	5999532	153	5999460	6709.26	833.438	2.37112	830.945	x	sigE_189	108	133	+	-17.0357	0.00647	0.773	GTACGGCGCCGGGGATGGACATCTCA	TRUE	SCO5511	35
6031279	6033282	2004	6031577	6709.26	833.438	2.37112	830.945	1	sigE_42	345	372	+	0.964286	9.64e-05	0.102	CGACGGCTCGCAATCCTTGCTCGGCTTC	TRUE	SCO5535	13
6067612	6068144	533	6067953	5295.89	703.686	2.45263	701.262	1	sigE_41											SCO5569
6107752	6107920	169	6107856	7593.41	1068.69	2.52894	1066.07	1	sigE_188	33	61	+	-10.5595	0.00156	0.678	GACCAGCGCATTCCGCCCTTATGATCCTC	TRUE	SCO5605	3	SCO5605
6123201	6123928	728	6123590	7593.41	1068.69	2.52894	1066.07	1	sigE_40											SCO5624
6264810	6266118	1309	6265625	10374.3	2364.59	3.42986	2361.23	1	sigE_39	840	867	-	0.666667	0.000104	0.105	GCACCTGAAGGGGCGTTCGTTCGTCTGT	FALSE	SCO5742	48
6370339	6371216	878	6370758	10177.6	2110.13	3.20484	2106.99	1	sigE_38
6398000	6398921	922	6398524	8478.45	2334.61	3.98283	2331.29	1	sigE_37											SCO5844
6412060	6413128	1069	6412682	9976.29	1776.18	2.89869	1773.25	1	sigE_36	591	618	+	-11.8452	0.00205	0.25	GAACTAATGGTTTCGGCCGCACGTCCCT	FALSE	SCO5856	51
6431361	6431968	608	6431728	6017.4	799.983	2.45349	797.508	1	sigE_35											SCO5876
6462956	6463373	418	6463180	5177.28	476.33	2.07049	474.036	1	sigE_34											SCO5897
6509705	6510272	568	6509991	6795.52	914.596	2.46967	912.061	x	sigE_158	278	305	+	-12.1786	0.00219	0.254	GAATCTCAAATAAGATCTATATCTCTCC	TRUE	SCO5943	14
6514575	6515594	1020	6515287	7706.62	1722.94	3.38054	1720.04	1	sigE_33											SCO5947
6556907	6558631	1725	6557719	10422.9	2653.31	3.73481	2649.63	1	sigE_32	810	837	-	21.3095	5.75e-08	0.000859	GAACCCTCAGCCTCCTCAGACCCTCTTC	FALSE	SCO5981	28
6572434	6573364	931	6572841	6866.51	1063.4	2.66596	1060.79	1	sigE_31
6610776	6611389	614	6611092	6928.5	1286.14	2.97531	1283.44	1	sigE_30											SCO6024
6613741	6614353	613	6614014	4973.32	412.706	1.98734	410.456	1	sigE_29											SCO6026
6648731	6649309	579	6648934	4938.28	400.616	1.97019	398.375	x	sigE_157	209	235	-	-2.82143	0.000264	0.431	AAAGCTCTTTGCAGGGTTAACGTGTTT	TRUE	SCO6056	88
6657252	6657904	653	6657654	5628.34	767.233	2.48536	764.775	1	sigE_28											SCO6065
6711911	6713013	1103	6712537	10343.8	3126.82	4.32294	3122.43	1	sigE_27	666	693	-	25.4643	2.02e-09	5.22e-05	GAACCGGGAGACCTGCTCGATCGTCTTC	FALSE	asRNA_SCO6109	4223	SCO6109
6720445	6720886	442	6720705	5080.24	738.97	2.57281	736.527	1	sigE_26											SCO6115
6731719	6732124	406	6731896	4511.48	462.766	2.16759	460.481	1	sigE_25	153	179	+	-6.15476	0.000621	0.493	CCCCCGTCCCCACGTGAGCGCCTCTAC	TRUE	SCO6130	18
6782977	6785168	2192	6783845	10351.9	2482.22	3.56381	2478.73	1	sigE_24
6881632	6882370	739	6882005	7442.46	1837.95	3.64447	1834.98	1	sigE_23											SCO6259
6883518	6883911	394	6883750	4105.35	382.023	2.07919	379.796	x	sigE_156											SCO6261
6941889	6942725	837	6942128	6175.54	755.918	2.35387	753.466	1	sigE_22											SCO6282
7016385	7016913	529	7016711	6729.03	1517.59	3.40114	1514.78	1	sigE_21											SCO6354
7018741	7019300	560	7019092	5643.62	948.314	2.79575	945.763	1	sigE_20	349	376	-	21.7143	4.41e-08	0.000772	GAACGTTCCTCACTCCGCCATCGTCTAC	TRUE	SCO6357	87
7042531	7043309	779	7042824	7917.78	1831.55	3.46706	1828.59	1	sigE_19	294	321	-	16.5952	6.22e-07	0.00552	GAACGGTCCTCACCCCGCTGCCGTCTAC	TRUE	SCO6379	87
7223960	7224628	669	7224449	5069.46	734.462	2.56735	732.021	1	sigE_18	574	601	-	-7.15476	0.000758	0.195	CCAGCTGCGCGCCCGGCTCACCGCCTTC	FALSE	SCO6532	71	SCO6532
7229744	7230304	561	7230009	6160.27	1229.17	3.11966	1226.49	1	sigE_17											SCO6535
7265578	7266278	701	7266016	5129.66	693.785	2.47499	691.367	x	sigE_155
7310067	7311417	1351	7310754	10408.5	3285.77	4.49848	3281.11	1	sigE_16											SCO6594
7401843	7402454	612	7402071	7508.95	1955.4	3.80255	1952.37	1	sigE_15											SCO6663
7412700	7413414	715	7413068	9595.32	3008.6	4.46964	3004.37	1	sigE_14											SCO6671
7477669	7478584	916	7478160	10309.6	3654.57	5.03695	3648.8	1	sigE_13	513	540	-	-3.7619	0.000327	0.141	GCACGGATGGGCTGATTCCGACGTCTCT	FALSE	SCO6722	60
7518365	7519192	828	7518819	8383.21	1974.24	3.51392	1971.19	1	sigE_12	457	484	-	6.91667	1.75e-05	0.0453	GAACGCTCCAGCCGCCGTTCTCGTTTAC	FALSE	sRNA209	10705	SCO6762
7530713	7531160	448	7530962	5384.84	835.954	2.6689	833.46	1	sigE_11	214	242	+	25.6071	1.8e-09	0.000541	GAACCCTTCGCTTGTCCCTGTGCGTCTTG	TRUE	SCO6773	223
7565074	7565448	375	7565257	6214.18	1255.97	3.14696	1253.28	1	sigE_10											SCO6805
7588445	7588909	465	7588637	4032.57	348.724	2.01872	346.524	1	sigE_9											SCO6824
7602358	7602848	491	7602589	7473.91	1587.38	3.25846	1584.55	1	sigE_8											SCO6831
7609391	7609860	470	7609620	7292.41	1632.13	3.38284	1629.27	1	sigE_7											SCO6839
7631498	7632291	794	7631745	4212.27	267.052	1.80579	264.93	x	sigE_154											SCO6861
7850047	7850543	497	7850279	6238.44	1267.94	3.15924	1265.25	1	sigE_6
7873542	7874240	699	7873822	4116.13	378.682	2.06933	376.457	1	sigE_5											SCO7086
7885747	7886423	677	7886038	8795.63	2617.74	4.26193	2614.11	1	sigE_4
8005927	8006952	1026	8006657	9276.34	1427.77	2.6575	1425.01	1	sigE_3	659	685	+	-11.5714	0.00199	0.554	GAACTATGCCTGATTGTGCTGCACTTC	FALSE	SCR7204	884
8038581	8038938	358	8038755	6019.2	1160.17	3.04824	1157.52	1	sigE_2	142	169	+	8.77381	9.23e-06	0.0312	CAACCCGAAGGATCTCCATCCCCTCCTC	FALSE	SCO7233	68
8483428	8484106	679	8483707	9107.42	2952.47	4.61191	2948.32	1	sigE_1	251	278	+	-6.7381	0.000687	0.188	CAACCGGGCATCCGAGCGCTCCCTCTCA	FALSE	SCO7657	74
8662666	8663025	360	8662837	4159.26	399.362	2.10648	397.121	1	sigE_0											SCO7844

## Sheet: intragenic peaks only
Table showing best motif sites for intragenic sigE peaks
	Listed motif sites are the motif sites with the lowest p-value on each peak sequence in both strands. In case of multiple motif site having equal p-value, the motif closer to peak summit was chosen.
Columns:
A	sequence_name: assigned id of sigE peak sequence (matching Supplementary File 1)
B	peak_start: start of the peak (motif coordinates are relative to this value)
C-I: binding motif characteristics
	motif_start, motif_stop: motif site location in respective sequence
	strand: strand in which motif is found
	score, p-value, q-value: fimo statistics for given motif site
	matched_sequence: actual sequence that was matched (5'->3')
J: intragenic peaks
	summit_in_gene_annot: Presence of Locus Tag(s) indicate whether and in which genes was the abs_summit present
sequence_name	peak_start	motif_start	motif_stop	strand	score	p-value	q-value	matched_sequence	summit_in_gene_annot
sigE_0	8662666	301	329	-	6.64286	1.89e-05	0.299	GGACGAGGTGCTCTGGCCGGCGCGTCTTG	SCO7844
sigE_10	7565074	154	181	+	19.8214	1.39e-07	0.00172	GAACGTCATAGCCGTCTGGTGCGTCTAC	SCO6805
sigE_102	3510358	1396	1423	-	19.1786	1.95e-07	0.00222	CAACCCTCAGGCGGTACGGGCCGTCTTC	SCO3203
sigE_104	3440320	656	683	+	28.5833	5.15e-11	1.15e-05	CAACATCTCCTCCTTCAACACCGTCTTC	SCO3139
sigE_105	3334147	233	258	-	9.66667	7.58e-06	0.648	GCAGGTCTCCTGCCTCGGGCGTCTTC	SCO3044
sigE_108	3289211	27	54	+	6.79762	1.82e-05	0.0458	CACCAGCTCCTTCGGCTTGAACGGCTTC	SCO3013
sigE_110	3223613	335	362	+	-1.75	0.000193	0.124	GAACACTTCCGGGTGCGCATACGACTCC	SCO2963
sigE_111	3198449	141	166	+	5.5119	3.18e-05	0.648	GGACGTGGCAACTCTGGCACATCTTC	SCO2943
sigE_12	7518365	457	484	-	6.91667	1.75e-05	0.0453	GAACGCTCCAGCCGCCGTTCTCGTTTAC	SCO6762
sigE_121	2786707	825	852	+	10.8452	4.48e-06	0.0235	GAACGTCATGCTGCGCGACGCCTGCTAC	SCO2581
sigE_122	2778951	192	219	+	11.9762	3.06e-06	0.0197	GACCACCGCGGTCGCCTCGGTCGTCTTC	SCO2572
sigE_123	2714337	232	259	-	1.32143	8.8e-05	0.0995	CAACGACACCGTGCTCGCCGGGGTCCTC	SCO2518
sigE_124	2593502	275	302	-	3.29762	5.25e-05	0.0805	CACCTACGACCACTACTTCAACCTCTTC	SCO2420
sigE_125	2537680	552	579	-	26.0238	1.14e-09	3.88e-05	CAACGTCTCGCGCGCCTACGGCGTCTTC	SCO2369
sigE_126	2527955	504	531	+	0.0357143	0.000122	0.109	GAACACCGTGTTCGTGCTCGCGGGCTAC	SCO2360
sigE_128	2506407	274	299	+	-0.178571	0.000143	0.676	GAACGGCACGCGGCGCGCGCATGTCC	SCO2335
sigE_130	2475607	351	378	+	10.4048	5.21e-06	0.0251	GATCGGCGGCCTCGGCCTGTTCGTCTTC	SCO2307
sigE_132	2412250	413	440	+	19.4524	1.7e-07	0.00201	CAACCCGGCGGTCTACGATGCCATCTTC	SCO2243
sigE_133	2332669	221	248	+	2.79762	6e-05	0.0851	GAACCCACAGTACGGGCCCTGCATCCAT	SCO2169
sigE_135	2274285	90	115	-	7.21429	1.82e-05	0.648	CCAGCTCCAGGTCCGTCGTCTTCTTC	SCO2116
sigE_136	2227953	354	381	+	11.75	3.3e-06	0.0199	GGACGTCCCGCTGGTCGGCGGCGTCTTC	SCO2076
sigE_137	2214619	204	231	-	22.9762	1.79e-08	0.00039	GAACAGCAAGGGCCTGCACAACCTCTTC	SCO2064
sigE_138	2157069	1075	1103	+	6.15476	2.22e-05	0.317	GCACCACCGACCTGCACGGACACGTCTTC	SCO2015
sigE_14	7412700	376	403	-	27	3.87e-10	2.31e-05	CAACCGCACGTACGCGGAGAACGTCTTC	SCO6671
sigE_140	2047956	318	345	+	-5.07143	0.000457	0.156	CACCGGCTCCGGCGCTCTCGACCTCGAC	SCO1912
sigE_145	1463009	575	602	-	11.8333	3.21e-06	0.0199	GAACTGGACGACCGTACTCAGCGTCTTG	SCO1385
sigE_147	1292353	246	273	-	6.30952	2.14e-05	0.0497	GGACAGCACCATCACGCTGATCGTCTTC	SCO1221
sigE_15	7401843	237	264	-	1.91667	7.56e-05	0.0933	AAAGCTCGGCAATCTGGTCTTCCTCTAC	SCO6663
sigE_150	250275	198	225	-	25.8452	1.38e-09	3.9e-05	GAACACGACGTTCGGGGAGAACGTCTTC	SCO0261
sigE_151	4487	26	54	+	6.64286	1.89e-05	0.299	GGACGAGGTGCTCTGGCCGGCGCGTCTTG	SCO0003
sigE_152	3314182	232	259	-	2.42857	6.62e-05	0.0878	CAAGAGTGCGGTACCGTCCAACATCGTG	SCO3030
sigE_153	1756017	184	211	-	4.61905	3.61e-05	0.0657	GCACCGGAACGGCCGCGCCGGCGTATTT	SCO1641
sigE_154	7631498	120	147	-	17.0476	5.19e-07	0.00475	GAACCACCCGAATGTGGCTGCCATCTAC	SCO6861
sigE_156	6883518	206	231	+	6.20238	2.55e-05	0.648	CCACCGGTGCCGGTCTCGACGTCTTC	SCO6261
sigE_159	5871244	400	427	+	4.09524	4.2e-05	0.071	GAACGTCAACGGTGGTGCCATCGCCCTC	SCO5400
sigE_16	7310067	665	692	-	23.7976	9.26e-09	0.000219	GAACGGCGAGCGCGGCCGCACCGTCTTC	SCO6594
sigE_160	5869439	288	314	+	-0.0952381	0.00013	0.422	GAACCGAGAGAGGTGGTCGACGTCAGC	SCO5398
sigE_161	5634580	47	74	+	2.7381	6.1e-05	0.0851	GACCGGCGAACCACGTGAGCTCCTCTTC	SCO5183
sigE_165	4777205	190	217	+	7.04762	1.68e-05	0.0453	CAACCGGGGCATCGCGGAGAAACTCTTC	SCO4363
sigE_166	4766352	14	41	+	-3.34524	0.000293	0.137	GAACGAGACGTCCCGCTCGCCCGTCGGG	SCO4350
sigE_168	4073853	457	482	+	-4.22619	0.000416	0.679	GCACGAGGTGCTGGACGGGCACCTTC	SCO3693
sigE_17	7229744	286	313	-	1.96429	7.47e-05	0.0928	CACGGGTTCGTGCCGGTGGAACGTGTTC	SCO6535
sigE_171	3658680	765	792	-	12.8571	2.29e-06	0.0163	GCACCCGGCCCGGGTCTACGACGTCTTC	SCO3307
sigE_173	3434404	40	68	-	2.28571	6.79e-05	0.406	TAACGACTGTCTTTGTGATGACTGTCTTC	SCO3133
sigE_178	2645723	60	86	+	4.25	4.19e-05	0.378	CAACCGTTGGTACGACGCCGCGTACAC	SCO2459
sigE_18	7223960	491	518	-	9.65476	6.77e-06	0.0263	CCACCGGAGCCCGCCGATGAACGTCTTC	SCO6532
sigE_181	2088440	145	172	-	12.5952	2.49e-06	0.0173	CGACGTCGTGGCCTCCATGGTCGTCTTC	SCO1953
sigE_183	1969219	428	455	+	-3.29762	0.000289	0.136	CAACGCGGGCAACAGCCCCAGCATCTGC	SCO1841
sigE_186	1645990	195	222	-	9.72619	6.6e-06	0.0263	GAACGACTTCATGGGCCCGTTGATCTAC	SCO1537
sigE_188	6107752	82	109	+	-3.65476	0.000318	0.14	CAACCACCCCTGTGCCTGCGGCAGTTAC	SCO5605
sigE_21	7016385	327	354	-	26.0595	1.1e-09	3.88e-05	GAACGGTTTCCTCTCCCCCGTCATCTTC	SCO6354
sigE_22	6941889	238	265	-	12.381	2.68e-06	0.0181	GAACGCCAAGGCCCCCTTCTTCATCATC	SCO6282
sigE_23	6881632	344	371	+	-1.09524	0.000163	0.119	GTACCTGGTGGGCGACCGCTTCGTCCTC	SCO6259
sigE_26	6720445	206	233	+	11.5714	3.5e-06	0.02	CAACTTCTTCAACCCGGACGCCGTCTAC	SCO6115
sigE_27	6711911	666	693	-	25.4643	2.02e-09	5.22e-05	GAACCGGGAGACCTGCTCGATCGTCTTC	SCO6109
sigE_28	6657252	335	362	+	20.5476	9.2e-08	0.00124	GAACGACGTGCAGGCGGCGGACGTCTTC	SCO6065
sigE_29	6613741	123	149	-	13.4286	1.97e-06	0.324	GAGCGGGTCGTCGGCTTCCACTTCTTC	SCO6026
sigE_30	6610776	394	421	+	2.36905	6.72e-05	0.0882	CATCGCGCACCAGGACGACGACCTCTAC	SCO6024
sigE_33	6514575	461	487	-	0.690476	0.000107	0.422	GAACATCCAGTGCCGGGAGAGCTGTTC	SCO5947
sigE_34	6462956	156	182	-	11.5833	3.61e-06	0.324	GAACCTCAGGACGGGCTTGACCTGTTC	SCO5897
sigE_35	6431361	258	286	+	7.45238	1.44e-05	0.289	GACCCTCATCAGTGACCGCCCTCCTCTTC	SCO5876
sigE_37	6398000	496	523	+	9.58333	6.94e-06	0.0263	GACCCCCGCCGACCGCAATTGCGTCTTC	SCO5844
sigE_40	6123201	361	388	+	11.4881	3.6e-06	0.02	GAACCCGAAGATGAAGCGCTTCATCTTC	SCO5624
sigE_41	6067612	353	381	-	4.52381	3.66e-05	0.379	GAACCGGGCAGCTCCGCGCGCAGCTCTTC	SCO5569
sigE_43	5884847	315	340	-	7.82143	1.47e-05	0.648	GGACGTTGACGCCGACCACCTTCTTG	SCO5415
sigE_44	5884025	279	306	+	21.369	5.54e-08	0.000859	CAACGGCACGCTGCAGACCGACATCTTC	SCO5415
sigE_48	5795913	393	420	+	2.72619	6.12e-05	0.0851	GAACCGCGGGGGACCGGCTCACGTCTCC	SCO5325, SCO5326
sigE_5	7873542	247	273	+	9.83333	6.59e-06	0.324	GACCAGGCCGATCCAGAAGACGTCTTC	SCO7086
sigE_52	5701996	184	212	-	5.61905	2.63e-05	0.35	GAACCTGGCGGTAGGCCCTTCCCTTGTTG	SCO5241
sigE_53	5672959	676	703	-	21.6429	4.63e-08	0.000772	GAACCGGCTCCGGGTCCTCGACGTCTTT	SCO5214
sigE_54	5574423	124	151	+	8.47619	1.02e-05	0.0333	CAACCGGACGGCGGCCCCGCCCGACTTC	SCO5127
sigE_55	5524016	542	569	-	7.95238	1.23e-05	0.0379	GAACGCGCCGAACGCCGCCGCCGTCTCC	SCO5083
sigE_56	5520882	439	466	+	6.75	1.85e-05	0.046	GAACCACGACATGTCGCCCCTCGTCATG	SCO5079
sigE_60	5397757	594	621	+	5.92857	2.42e-05	0.0522	GAACCTGCACATGGTCGGCCAGCTCTAC	SCO4963
sigE_62	5279498	501	528	+	1.33333	8.78e-05	0.0995	GCACCTGCTGCTCGCGATCGTCTCCTTC	SCO4848
sigE_67	4993260	378	405	+	20.3571	1.03e-07	0.00133	CGACGTCTTCCTCTTCTACATCTTCTTC	SCO4574
sigE_68	4989812	388	415	-	9.69048	6.69e-06	0.0263	GCACAGCGCGCTGTGCACGGCCTTCTTC	SCO4571
sigE_7	7609391	238	265	-	9.16667	8.04e-06	0.0285	CACCGCGTATCGCCACATGACCGTCTTC	SCO6839
sigE_70	4944674	407	435	-	4.71429	3.46e-05	0.379	CAACCAAGAAAATTGCCTGCCACGTACTC	SCO4524
sigE_75	4825375	294	321	-	10.4048	5.21e-06	0.0251	GCACGCCATCACCCGGGCCATCATCTTC	SCO4407
sigE_77	4675097	504	530	-	-0.833333	0.000157	0.425	CAACAGCGCGTGGGCGTCGTCGCGTTC	SCO4262
sigE_78	4651789	655	682	-	9.90476	6.2e-06	0.0263	CACCAACAACCCGCGCAGCCTCGTCTTC	SCO4245
sigE_79	4579568	540	567	+	4.38095	3.87e-05	0.069	GAAGGGCGTCGAGTTCTCCGGCGACTAC	SCO4163
sigE_8	7602358	202	229	+	7.13095	1.63e-05	0.0445	CGACCGTGCTGCGGAGCCCAACATCTTC	SCO6831
sigE_9	7588445	159	186	+	2.63095	6.27e-05	0.0851	GATCGCGCCCGTGCGAGGCAGCGTCTTG	SCO6824
sigE_91	4010287	373	400	+	9.40476	7.39e-06	0.0268	CAACCTCTCCGGCGGCGAGGTCATCGAC	SCO3633
sigE_93	3935419	1054	1079	+	4.09524	4.81e-05	0.676	CGACCCGCAAGGGGGTCTCCGTCTAC	SCO3559
sigE_94	3923926	526	553	-	9.72619	6.6e-06	0.0263	GAACGACGGGAGTTTCCACCTCGTCGTC	SCO3549
sigE_95	3915945	327	354	-	9.44048	7.3e-06	0.0268	CACCATCCTGGACCGCGGCTACGTCTTC	SCO3543
sigE_96	3905637	180	206	-	5.47619	2.91e-05	0.362	GAAGCCCTCGGCATGCCTAGCGCCTTC	SCO3538
sigE_97	3845248	741	768	-	26.869	4.5e-10	2.31e-05	GAACGACTACCTGGTCGCCACCGTCTTC	SCO3482
sigE_98	3784736	672	699	+	22.2619	3.02e-08	0.000613	GAACCTCTAGATCCTCTAGAACCTCTAG	SCO3420
