# Supplementary material for: σE of Streptomyces coelicolor can function both as a direct activator or repressor of transcription
Source: Commun Biol. 2024 Jan 6;7:46. doi: 10.1038/s42003-023-05716-y (PMC10771440; doi:10.1038/s42003-023-05716-y)
Supplement: Supplementary file 5 — Supplementary Data 2 [file 42003_2023_5716_MOESM5_ESM.xlsx]

## Sheet: Sheet1
gene expression profiles
SCO/Time [min]	1200	1260	1320	1380	1440	1560	1620	1680	1740	1800	1860	1920	1980	2040	2100	2160	2220	2280	2340	2400	2460	2520	2580	2640	2760	2880	3000	3120	3240	3360	3480	3600
SCO3356 (SigE)	608.324	679.489	572.268	452.466	665.688	630.368	925.794	824.148	801.943	854.881	1109.86	1004.39	1530.68	1118.65	1129.91	1800	1531.66	1388.44	1234.1	1036.21	1269.52	1454.22	916.707	1450.88	1126.26	2070.97	984.976	1026.08	806.304	1259.55	565.925	884.534
SCO5820 (HrdB)	430.801	490.215	572.567	411.822	503.329	232.667	419.537	350.3	303.078	344.502	366.193	315.221	451.57	304.665	324.038	298.663	188.499	270.249	349.781	226.615	303.352	347.853	221.931	368.291	242.154	327.139	217.944	190.597	243.226	257.779	186.064	206.186
SCO0736	228.088	241.395	203.701	195.972	306.795	150.997	194.092	244.88	234.965	252.074	282.85	323.554	437.175	367.142	356.609	404.295	530.313	562.128	518.262	472.572	698.784	670.606	411.227	621.486	483.886	735.357	422.661	444.56	411.624	611.842	236.623	450.031
SCO1023	220.315	224.777	248.34	247.034	251.664	271.997	317.312	311.346	314.142	312.533	314.447	293.414	345.339	348.911	311.532	341.112	289.573	318.022	388.81	265.146	377.616	381.647	401.841	470.37	469.45	634.127	384.154	433.297	353.08	488.424	316.804	348.092
SCO1375	200.481	186.465	194.795	154.09	221.786	199.504	182.701	181.699	248.886	191.579	187.272	191.283	214.927	305.617	203.114	244.897	237.101	265.12	246.876	250.917	273.645	258.956	333.462	201.818	419.733	384.371	245.109	295.175	239.025	284.118	290.563	238.91
SCO1385	216.428	218.841	181.956	170.067	195.208	214.321	204.381	211.493	240.278	173.172	190.797	167.048	175.242	205.378	205.179	156.533	152.654	170.182	146.112	132.373	173.926	184.853	165.787	143.745	187.924	133.823	156.335	181.145	174.417	168.137	143.667	154.18
SCO1403	1396.93	1491.47	1571.61	1715.81	1593.45	1823.36	2286.79	2282.47	1811.78	1930	2009.7	2000.71	2226.07	1890.68	2087.04	2033.99	1977.34	2157.17	2290.98	1970.63	2439.57	2617.04	2103.92	2916.48	2437.75	4082.33	2233.96	2207.01	2518	3092.94	1989.32	2323.93
SCO1488	403.584	237.878	221.572	121.969	291.38	154.94	128.172	147.217	144.014	128.687	132.224	109.244	162.855	104.945	102.884	82.5342	85.3887	66.9115	61.8743	59.2587	65.2551	67.1743	48.1699	71.3906	59.7632	73.9766	68.095	51.7674	64.2959	59.8699	55.9331	65.7769
SCO1550	267.73	263.27	256.905	239.214	269.897	324.697	398.323	390.937	457.95	361.206	309.608	369.349	532.466	517.011	416.739	350.068	462.661	731.42	574.732	381.313	564.085	500.3	637.844	527.356	605.619	570.517	494.928	566.224	530.64	590.859	351.91	412.21
SCO1595	1314.67	1113.88	1306.51	677.381	1211.89	689.31	724.192	757.547	704.878	636.447	564.065	681.045	523.949	591.482	527.76	599.52	420.465	323.905	418.159	376.223	399.968	408.78	339.162	451.888	396.13	462.571	383.752	350.114	322.834	398.5	286.308	351.66
SCO1749	100.905	109.789	103.745	95.4736	119.919	115.108	110.61	119.942	160.439	161.995	158.066	174.195	248.49	238.475	217.757	202.518	352.084	358.099	281.9	196.887	274.063	274.654	229.146	232.851	208.749	211.605	167.526	193.132	136.32	200.126	148.304	147.395
SCO1755	32.1645	38.5594	38.5487	41.4642	39.6724	34.3146	30.2905	37.2275	32.26	33.5527	33.3135	44.5081	36.631	37.2454	37.3971	38.5939	38.4038	39.0105	39.6428	46.7845	47.3677	38.5675	38.1919	37.4033	35.5882	37.5832	35.1952	38.5749	36.5904	38.6817	34.5775	34.5659
SCO1963	41.3149	49.6086	43.5949	51.8469	42.3682	50.864	45.1838	46.966	47.0337	56.8803	49.4887	54.3292	44.674	48.8775	50.6856	51.5967	49.4256	48.1847	52.5228	50.6913	50.3403	52.657	54.1771	60.6919	74.2998	53.1738	56.9074	62.1516	50.035	56.2792	56.2267	75.6467
SCO1982	401.269	409.586	384.972	425.647	421.619	439.586	482.213	558.097	485.967	502.775	556.078	557.217	550.753	506.223	561.484	562.561	655.297	697.213	620.627	494.246	596.935	630.041	581.782	635.822	570.581	617.161	655.772	522.424	606.827	632.438	529.12	639.008
SCO2168	526.603	533.6	575.051	418.608	509.032	433.749	564.337	487.548	568.274	503.087	569.333	471.776	685.551	571.884	544.447	692.096	512.199	709.607	671.351	476.056	630.271	731.667	582.99	685.948	679.955	957.73	539.694	595.26	437.208	705.194	435.979	596.044
SCO2294	48.8498	48.0372	51.7174	45.824	52.9148	47.877	60.5907	57.2724	57.2393	62.9346	53.1963	60.4298	59.5386	50.9306	51.9209	54.6723	70.3304	58.0384	59.464	66.9754	58.1907	53.8503	56.5387	54.5252	50.4813	57.4223	51.1722	54.2658	53.1821	54.9357	56.7971	61.1326
SCO2334	53.6662	56.682	51.5173	52.1193	60.2443	61.3768	52.0586	55.4607	52.3424	50.4322	49.7048	63.7424	50.1562	54.7956	51.5353	53.7868	56.6207	62.9808	55.4471	58.2423	59.6259	51.1889	65.8008	65.2569	59.3015	55.2995	61.949	62.0211	71.453	63.0221	72.182	60.1246
SCO2356	176.779	172.676	172.181	175.267	195.1	186.296	193.457	186.95	184.241	216.783	205.766	195.983	225.115	198.189	201.718	249.094	212.776	210.544	225.689	218.147	206.625	197.458	192.671	276.984	213.812	235.891	199.242	187.937	223.198	204.908	200.249	237.402
SCO2387	267.235	272.984	243.577	189.355	214.684	91.8892	118.541	115.83	129.956	115.685	121.441	114.42	135.364	122.702	119.75	103.814	116.482	113.909	108.836	70.4893	91.4924	101.276	76.9232	90.4862	82.0251	108.611	101.225	100.697	97.2017	104.458	74.2331	88.1196
SCO2611	239.744	194.817	177.761	130.247	192.124	144.118	151.203	118.093	134.125	140.018	120.928	127.131	166.977	125.105	114.184	100.279	129.52	121.765	98.1126	73.9137	96.1227	110.021	93.919	99.0831	100.519	89.1938	90.8281	97.7808	69.8595	98.1216	65.2705	84.502
SCO2621	185.734	197.388	199.274	169.103	224.595	191.019	239.882	192.776	214.476	212.088	201.681	212.794	223.261	247.714	180.076	199.354	207.765	208.844	209.198	219.772	197.915	201.508	188.5	210.346	218.817	315.18	190.951	192.806	193.728	220.019	213.303	201.096
SCO2663	371.112	336.079	391.29	324.004	348.911	302.566	342.519	368.225	308.421	361.138	366.019	380.248	376.418	326.243	419.007	386.044	411.891	461.194	439.022	495.444	506.206	491.962	373.776	413.356	417.052	451.889	393.613	366.703	395.735	407.118	395.633	341.027
SCO2807	156.215	177.312	167.81	175.215	196.752	192.273	159.78	167.979	197.062	187.03	194.123	205.657	172.541	212.816	171.705	169.415	166.676	186.564	193.561	193.158	174.022	176.759	201.461	211.877	209.132	186.051	161.199	190.886	198.508	202.715	190.89	193.559
SCO2836	767.734	617.679	703.546	499.916	528.207	372.146	484.627	540.244	524.44	579.316	531.773	602.182	638.488	686.684	539.546	631.785	458.605	502.609	593.528	558.52	623.845	677.011	489.391	655.641	522.086	672.714	452.287	433.042	334.383	499.609	347.749	384.578
SCO2892	173.249	147.257	139.51	137.138	181.709	144.425	141.982	133.554	176.49	178.587	147.552	167.524	166.665	212.299	134.406	174.805	161.419	171.405	161.803	148.394	156.599	174.106	134.819	135.143	137.946	132.775	139.828	163.754	115.992	140.041	113.783	147.138
SCO2897	273.554	220.738	237.261	195.856	257.075	143.462	171.771	191.877	246.731	230.458	214.48	233.51	241.025	207.721	194.107	210.482	178.481	228.651	199.492	169.237	219.529	207.886	179.551	192.698	186.843	169.604	140.37	153.278	114.975	138.762	157.095	162.649
SCO2939	258.662	278.431	263.247	300.953	238.725	228.786	242.346	270.324	262.108	253.184	292.724	310.514	327.596	239.204	319.944	330.976	291.596	347.877	315.985	284.762	293.6	379.608	316.731	332.622	324.533	405.18	334.473	291.81	267.801	315.111	255.487	292.143
SCO2963	575.439	568.578	636.761	468.915	507.643	422.457	466.764	476.468	546.561	522.07	545.436	554.662	738.724	580.809	690.044	699.88	569.48	556.897	596.343	509.171	579.32	635.459	477.356	536.806	477.444	712.252	487.37	458.51	413.822	562.444	414.109	407.903
SCO2970	198.625	297.499	255.728	304.878	231.157	270.922	482.804	391.605	327.44	390.887	440.161	356.843	542.735	295.179	407.303	386.477	389.032	411.262	437.712	295.978	411.202	442.918	338.351	440.775	301.004	400.062	402.969	328.362	417.52	453.461	255.46	394.424
SCO2974	204.178	182.21	132.685	140.994	163.334	87.5	131.694	102.801	124.239	123.79	113.683	111.367	125.195	115.478	100.078	134.092	84.1303	84.2099	95.4843	73.1324	80.5558	97.3439	66.1343	100.814	76.6222	82.6475	78.1895	90.3266	62.262	83.1803	67.1681	88.7246
SCO3013	473.367	512.515	459.684	513.279	460.174	545.739	619.011	491.258	537.892	500.026	552.337	410.67	481.265	601.56	529.8	486.667	471.428	500.2	495.543	408.459	467.25	526.515	530.873	491.662	515.289	501.163	571.074	570.595	538.486	541.853	493.455	417.456
SCO3030	148.077	133.514	147.704	123.93	147.237	110.456	107.655	99.2523	113.15	127.931	116.202	97.9645	110.692	112.015	103.333	100.575	107.489	91.4668	93.3912	80.4925	83.2992	95.4341	98.8106	87.64	93.0051	95.1382	84.9763	91.9256	72.7509	91.748	87.7147	87.8309
SCO3034	287.715	320.661	267.802	286.621	284.768	282.339	313.984	325.057	362.562	354.778	332.714	321.304	381.499	324.115	306.959	348.682	385.643	296.75	292.925	240.368	313.511	328.214	297.072	302.762	284.329	349.339	282.846	269.932	313.527	314.414	215.776	301.369
SCO3046	72.0669	82.2883	69.3352	90.6697	67.6302	84.5295	70.9166	85.9226	90.1738	81.4664	81.4483	96.3691	92.7893	87.947	82.6419	99.6751	93.8176	118.747	99.5205	87.0246	80.3812	83.5497	88.8764	93.7327	121.458	85.6732	98.5546	86.3088	95.3687	74.9341	79.9466	79.2849
SCO3133	184.056	171.856	197.247	170.864	209.174	164.682	210.278	184.922	170.108	195.136	199.414	196.175	209.212	152.186	174.535	148.361	175.404	158.562	164.28	174.64	185.103	176.056	132.234	177.239	124.328	170.438	174.98	152.079	160.363	170.035	137.467	149.989
SCO3194	447.776	461.819	361.016	331.827	342.953	305.263	318.505	371.9	437.469	500.308	505.86	565.309	604.587	612.209	565.567	868.771	775.22	817.3	679.691	585.997	880.787	847.185	608.265	674.794	620.692	803.558	415.346	537.097	430.607	547.855	369.281	447.069
SCO3202	84.8613	81.7313	88.2846	84.1402	81.2783	106.412	113.262	93.9849	108.009	99.2821	91.8606	84.6867	101.612	102.235	81.4199	107.168	118.688	132.503	105.968	87.0753	114.262	116.201	91.7059	141.343	124.123	184.924	103.226	124.269	100.863	160.267	98.02	112.687
SCO3342	319.866	225.229	236.429	170.17	219.183	166.69	188.194	182.479	254.82	262.417	241.959	241.426	298.37	292.401	287.741	338.107	267.973	301.331	228.751	208.395	275.886	284.435	211.101	214.131	200.909	306.855	222.164	228.403	210.828	246.699	144.658	205.807
SCO3396	231.926	225.341	200.471	225.074	175.475	192.86	192.116	185.567	247.526	216.316	271.237	234.715	241.74	331.835	326.664	240.509	293.063	279.835	291.314	267.122	315.338	293.513	298.788	303.89	350.17	365.881	283.588	257.326	254.9	299.711	256.58	259.383
SCO3419	127.169	127.447	126.52	130.368	139.404	103.857	130.083	118.178	114.128	122.65	135.97	108.339	126.912	110.089	110.832	125.874	107.616	100.862	115.51	103.896	104.034	105.964	91.0051	122.112	97.5925	103.608	97.8213	94.478	97.4382	99.0018	101.429	81.9089
SCO3423	683.895	649.083	646.744	684.157	746.869	602.811	680.741	696.415	657.876	626.468	586.723	601.903	657.234	596.642	568.673	564.019	598.193	475.877	572.876	591.012	582.77	545.927	547.246	619.429	530.786	622.914	564.168	461.302	553.876	610.713	510.329	496.6
SCO3481	73.6764	64.9148	68.993	61.8942	63.7309	66.8852	60.8332	65.3266	60.9198	66.6547	65.5205	56.8751	56.7036	62.9791	67.0827	61.3277	58.2814	59.2458	65.7525	70.0448	66.7462	53.1126	64.4317	63.1107	77.702	67.5459	70.8238	75.5205	64.3307	68.5024	72.5481	65.0457
SCO3559	26.6076	30.5404	29.7041	30.6762	29.1307	34.9279	32.2366	37.1651	28.8344	28.4546	28.3108	31.1325	30.575	26.9537	30.7864	28.3908	32.201	30.766	31.04	31.7544	31.7302	30.3973	32.7954	30.0142	29.4485	28.898	34.186	29.6299	32.9905	33.3743	32.375	30.5523
SCO3580	317.219	275.942	277.909	240.723	268.898	238.272	206.933	231.342	269.967	234.831	236.342	198.941	256.472	227.974	186.997	208.583	200.411	164.654	144.461	99.9456	141.857	195.049	159.069	189.917	215.656	139.353	141.118	126.243	106.175	130.947	126.724	155.006
SCO3609	395.527	289.22	329.025	263.485	314.293	298.549	235.067	244.232	265.821	245.66	253.769	239.103	236.967	248.343	242.147	240.159	207.952	273.194	234.507	259.726	241.922	218.428	273.118	245.805	276.14	209.302	317.191	270.603	277.082	252.565	285.03	254.858
SCO3629	1218.26	880.518	965.481	489.886	506.305	462.462	430.797	366.439	457.534	333.251	314.301	313.344	438.506	370.746	237.364	753.573	481.462	250.305	172.318	188.391	253.593	255.53	181.383	288.014	217.17	242.332	181.766	255.454	177.953	237.915	166.909	153.919
SCO3693	157.047	156.861	151.676	211.752	139.313	203.178	227.542	179.842	206.839	212.735	199.243	188.129	237.263	215.918	180.401	200.448	216.81	190.599	199.444	134.28	184.563	199.878	215.852	200.291	194.205	203.987	233.999	206.325	210.968	182.328	215.927	235.555
SCO3712	127.615	95.19	94.85	100.533	82.349	100.888	101.792	101.825	116.194	118.806	119.917	99.4997	122.62	109.529	113.314	117.611	143.535	125.2	109.983	120.754	138.747	132.048	123.286	130.814	130.083	125.39	116.89	109.125	122.416	106.042	105.432	106.647
SCO3720	77.1566	56.7955	59.8952	46.5408	45.3064	39.3419	47.1158	46.8087	53.161	50.2463	58.7765	64.8972	79.3063	97.3576	66.156	58.3707	57.6082	47.9454	40.0398	42.9292	50.8304	45.1892	47.3929	40.4632	46.4858	44.97	47.4153	45.3006	45.7195	45.3557	44.3064	49.2404
SCO3778	65.559	56.6334	62.0886	62.2379	58.0429	61.041	54.2756	56.4745	60.9229	68.5221	60.9321	61.6976	61.6319	61.712	69.9303	76.4314	62.6988	66.8887	75.8762	66.9702	69.3841	63.6964	78.0231	76.687	73.6678	69.3511	65.9916	72.0615	64.3723	67.7284	70.6482	71.4395
SCO3796	81.5987	94.6874	85.3085	107.286	68.1317	100.459	109.349	85.561	99.1738	107.227	101.691	94.0748	92.5621	99.1642	133.63	91.3489	133.803	113.506	104.909	92.3039	119.302	118.995	131.556	101.788	106.239	93.3337	114.33	118.77	137.879	113.389	106.925	116.151
SCO3824	40.5497	50.1078	49.9759	52.9393	42.8864	49.3522	48.2113	55.2402	43.7488	49.1778	52.3946	47.7158	51.8991	50.3662	51.6416	49.7336	57.7017	63.3193	51.8275	45.993	52.9335	49.9322	57.6635	43.3387	53.2212	41.3887	50.4369	54.8281	60.9629	50.2625	51.8308	51.9764
SCO3901	1041.42	871.826	980.076	616.282	824.07	562.742	589.46	548.793	621.46	572.149	488.194	441.261	460.09	493.245	429.851	493.124	282.95	325.682	308.831	280.416	286.319	277.498	274.857	329.069	356.56	246.76	181.061	258.467	257.964	240.955	287.922	202.731
SCO3931	658.305	674.221	557.008	650.765	583.192	821.285	612.503	786.778	722.873	707.137	788.773	911.244	687.178	727.932	758.761	737.553	738.309	786.173	803.357	999.206	777.279	701.622	871.653	802.883	1062.01	938.593	769.978	803.067	860.356	894.534	1132.87	863.281
SCO3940	167.964	170.965	161.023	158.404	161.426	133.806	185.154	153.286	191.958	205.343	195.575	181.06	241.961	284.302	222.256	197.11	247.037	257.701	238.274	159.895	229.254	273.752	206.946	224.273	219.089	251.367	205.276	222.132	190.458	253.164	141.048	163.271
SCO3971	193.924	171.474	174.502	167.888	170.285	179.196	206.809	208.502	176.701	186.879	188.894	200.81	205.397	180.342	183.308	207.418	204.211	214.351	206.03	257.415	203.199	180.285	182.419	189.376	178.829	185.768	177.763	172.848	173.211	186.364	181.114	175.187
SCO4069	140.87	127.811	166.003	176.301	187.328	168.32	217.299	253.17	239.191	239.475	214.005	202.932	223.002	226.623	198.779	242.611	163.728	171.529	201.158	180.787	170.936	179.128	162.315	181.602	175.256	215.728	199.519	177.549	211.866	198.533	192.015	176.856
SCO4133	206.118	229.943	232.542	243.514	275.424	211.998	269.271	287.331	284.653	228.827	228.855	217.536	234.356	253.193	230.323	293.662	248.023	265.982	249.841	201.453	224.757	232.382	213.524	191.508	222.849	240.879	232.428	203.065	208.081	196.669	189.755	206.52
SCO4134	160.944	131.698	168.804	159.084	134.332	137.46	118.471	165.196	159.441	171.126	176.785	204.264	196.225	194.978	176.696	243.935	179.356	199.556	191.702	201.545	205.553	173.319	161.154	156.359	175.64	187.935	172.975	140.771	154.279	160.02	160.192	182.7
SCO4244	560.304	437.824	426.655	239.919	459.823	216.117	263.725	253.22	269.685	238.115	247.624	270.9	229.303	224.391	173.062	272.522	205.509	244.17	258.477	220.435	198.431	198.954	142.995	191.618	122.721	142.409	108.038	147.144	85.0074	110.888	103.535	99.3177
SCO4263	74.615	63.4709	75.3228	66.1516	75.1268	72.323	75.3314	73.7753	77.2844	82.2729	80.6968	86.732	84.0964	89.8488	83.6528	81.4757	94.9482	89.7043	78.7937	72.5965	75.4598	79.6211	59.7286	70.112	69.0202	74.6565	71.5539	68.5361	62.7785	74.6082	77.4141	78.3496
SCO4289	449.249	376.199	342.41	272.296	306.919	221.722	250.933	277.35	342.136	384.66	386.782	505.827	477.781	439.633	428.635	652.389	429.924	450.592	378.412	496.605	399.292	415.155	358.557	442.357	352.318	536.957	350.415	303.631	287.844	349.471	356.665	374.052
SCO4350	134.375	149.041	130.386	168.596	161.785	232.516	375.186	419.447	490.978	342.063	400.554	262.833	338.899	321.754	289.059	552.656	200.277	181.612	222.479	168.268	172.895	194.202	169.814	193.976	199.934	172.104	164.071	197.07	167.248	187.665	220.962	200.966
SCO4439	254.959	201.774	194.806	175.562	209.029	197.357	199.251	157.418	204.916	186.668	160.954	162.324	198.914	219.667	192.394	163.006	188.962	167.147	167.308	140.359	183.11	204.346	166.472	142.964	144.871	161.938	180.845	163.815	151.831	189.753	139.296	151.135
SCO4468	765.406	964.998	891.042	618.581	898.73	720.267	989.908	887.69	779.671	791.437	772.674	670.428	764.572	765.026	742.701	602.084	719.135	625.456	583.844	415.781	620.373	552.834	494.776	482.904	515.461	633.626	471.761	409.042	457.245	576.54	285.874	366.78
SCO4471	448.796	476.397	373.297	397.647	408.389	376.893	390.908	337.357	381.958	322.965	353.185	285.237	368.004	376.608	381.964	435.004	440.97	403.207	393.813	314.187	455.927	448.212	386.898	439.599	411.882	413.843	380.539	489.565	447.144	427.153	333.258	349.164
SCO4494	166.698	124.264	143.352	102.024	162.508	147.094	167.427	133.15	135.277	132.328	114.424	128.548	132.794	126.244	95.3499	129.991	121.333	83.9186	85.8153	86.0298	98.399	89.5827	88.7246	78.8708	100.788	89.7708	66.8067	85.8042	77.8402	87.9173	73.8679	77.7435
SCO4613	682.739	485.019	551.493	472.818	815.755	538.045	713.832	762.431	733.558	816.388	804.114	843.849	944.505	766.896	835.877	770.193	810.389	818.584	925.228	819.527	979.485	784.783	882.47	809.545	931.426	831.894	594.103	677.075	583.305	640.166	733.129	587.972
SCO4615	24.099	23.0871	22.8023	25.0748	21.8061	29.0725	23.4576	25.8973	23.56	25.2589	27.9948	25.7341	22.236	25.8033	24.3941	27.8414	29.4561	26.9658	27.36	29.503	28.5423	25.1073	28.7883	33.1665	37.7475	27.307	34.5374	32.3546	28.032	27.5837	39.2351	33.6799
SCO4908	214.419	207.974	168.02	164.542	192.526	107.085	139.772	153.251	144.791	218.114	222.736	238.368	323.19	222.472	321.836	487.476	358.188	404.671	443.835	344.267	491.154	516.006	261.656	504.338	265.948	484.835	264.933	203.773	264.045	337.105	172.158	242.367
SCO4921	1284.42	1090.44	2325.14	2195.99	2428.38	371.045	422.184	489.546	561.254	542.758	602.553	606.965	534.289	598.958	482.122	537.432	436.61	554.24	499.551	582.752	533.385	507.005	405.639	577.279	568.319	789.469	507.713	636.586	415.861	681.538	463.427	551.08
SCO4934	778.135	724.035	723.729	481.933	923.094	637.899	691.966	585.822	687.18	600.725	554.036	676.992	703.606	702.709	496.799	533.851	467.45	584.91	528.355	494.157	670.325	644.624	458.079	679.846	581.583	829.619	344.735	460.961	315.845	445.338	274.165	391.103
SCO5030	144.085	161.071	143.846	180.782	148.93	167.39	190.018	149.552	159.569	158.882	169.677	188.43	185.283	199.486	149.219	158.587	149.953	169.76	165.502	154.44	142.597	130.605	173.325	166.776	198.49	197.872	170.236	185.579	189.271	181.988	182.615	154.363
SCO5039	233.047	146.751	163.649	140.921	199.009	129.803	126.197	109.347	139.425	132.409	118.461	112.056	120.937	163.94	119.142	101.492	106.761	139.442	109.66	101.438	111.767	135.945	116.235	108.19	149.005	151.091	137.833	119.727	123.13	129.799	124.894	130.813
SCO5128	556.433	531.986	468.343	339.019	428.169	315.534	332.089	333.948	426.452	381.278	342.531	372.497	389.982	490.063	331.783	416.023	327.412	340.526	330.073	249.415	331.216	300.265	298.473	308.666	286.553	350.85	199.14	279.424	211.862	242.054	218.018	225.67
SCO5213	297.658	380.932	323.056	424.341	376.757	365.015	321.552	373.695	376.693	365.83	359.638	401.393	361.967	385.466	353.137	352.553	343.196	397.118	441.362	386.976	392.941	344.264	398.069	498.147	500.7	372.154	384.792	421.67	447.167	335.806	493.627	471.454
SCO5254	2267.36	2588.6	2810.58	1847.18	2416.84	2399.48	3989.65	2713.97	2507.4	2963.75	3353.07	2855.09	3513.5	2454.8	2441.19	2980.73	2590.88	2380.14	1817.87	1321.15	1773.61	1999.83	1330.98	1989.1	1675.78	2315.63	1756.65	1770.33	1969.63	2803.65	1446.9	1967.93
SCO5358	144.271	124.769	128.596	120.581	124.372	109.381	104.814	110.757	115.447	114.084	108.966	125.294	113.967	123.428	114.921	109.377	101.192	132.298	121.795	140.633	145.314	119.9	117.449	136.012	143.035	154.694	124.219	124.885	113.542	136.444	123.88	130.433
SCO5393	342.359	373.833	362.451	355.58	321.59	267.713	294.052	243.055	281.397	261.913	295.823	262.854	270.551	292.365	275.679	304.396	201.47	228.449	279.102	176.291	261.79	265.886	238.792	292.426	220.799	315.72	216.535	248.734	219.468	203.698	237.583	198.201
SCO5400	41.9123	45.0185	35.2164	43.5088	38.4505	36.856	38.8894	38.3447	37.9216	35.3018	37.9095	37.2987	41.3277	42.5215	38.5398	35.3739	37.0483	41.6895	38.7854	40.0126	39.0716	44.3613	40.8855	42.0548	38.6687	45.3234	36.0387	40.8596	43.0261	40.4152	35.1109	42.9192
SCO5511	142.821	159.42	178.664	215.481	207.782	240.917	229.915	209.032	290.704	281.976	268.812	270.336	366.45	329.319	297.25	313.876	349.227	366.302	295.865	275.967	338.008	346.039	264.644	272.59	261.917	287.276	281.949	292.88	298.563	325.579	235.173	302.914
SCO5535	462.584	427.246	498.499	328.072	388.539	82.7434	94.8964	141.902	179.825	129.088	132.417	129.905	128.718	123.908	103.22	135.297	187.003	165.068	140.607	93.2666	96.7207	120.861	92.3173	126.086	108.292	175.203	166.08	211.331	138.051	296.254	125.402	178.148
SCO5605	124.315	159.918	145.344	145.257	150.879	142.694	259.312	215.538	252.958	254.999	314.874	235.616	455.528	308.387	308.522	317.194	349.165	467.383	453.536	322.513	443.076	547.124	386.186	564.419	421.497	491.899	399.564	356.533	305.479	358.777	193.849	251.063
SCO5742	990.345	824.712	797.066	745.576	1202.64	744.337	958.93	844.21	835.199	858.768	896.796	1079.04	1037.92	901.295	839.247	825.929	875.302	823.448	909.08	833.235	1000.26	984.02	808.873	920.669	819	1086.08	762.05	730.187	688.859	758.189	587.093	630.524
SCO5856	124.872	133.666	113.783	146.885	117.318	126.723	137.754	112.521	135.165	133.541	153.909	138.855	171.648	134.819	168.822	149.223	175.925	218.697	159.218	148.033	179.728	209.962	159.125	155.318	147.364	171.351	175.631	158.2	151.831	145.94	142.867	166.505
SCO5943	50.8801	48.1144	52.2053	56.6553	48.9389	60.059	55.5591	51.5218	48.0435	55.58	51.3529	59.8744	49.1893	55.6193	53.4995	52.2115	61.6414	61.2339	57.9757	66.8435	65.5609	69.5851	63.7765	60.6919	55.9893	55.7815	64.725	58.2784	72.0763	68.604	83.6242	67.4414
SCO5981	48.8593	52.9636	52.6966	56.0598	48.0143	52.3587	52.0005	42.6959	47.9358	54.613	52.3007	50.0082	46.5768	54.9582	50.6605	59.7177	48.724	55.5196	47.3109	63.0861	48.8548	50.8472	57.5821	62.1282	73.1839	55.802	56.4762	55.1895	63.6948	59.2611	66.3921	52.86
SCO6056	122.571	134.416	129.167	90.7547	68.9008	60.1503	62.2517	72.545	62.2721	78.9709	75.013	77.435	61.9097	60.1395	63.5996	85.8028	66.8476	74.8939	72.9904	107.62	71.9738	61.5727	67.0467	82.3319	67.0909	105.578	66.6943	64.7547	66.8526	73.316	76.5484	60.4972
SCO6130	316.457	327.332	373.191	344.122	340.514	422.625	350.532	412.481	374.878	365.747	381.755	385.421	380.894	357.528	383.325	343.6	451.439	407.752	428.626	483.594	436.125	367.515	437.116	367.77	518.154	427.229	455.188	444.493	434.061	475.136	487.903	506.483
SCO6357	324.981	318.241	333.916	369.755	472.135	298.526	349.209	350.873	392.085	352.446	357.855	312.424	360.549	335.063	312.117	319.782	337.721	277.258	309.216	311.431	310.542	286.213	323.7	373.994	337.982	406.678	303.972	345.518	339.475	292.291	352.394	310.399
SCO6379	145.952	165.449	137.913	174.018	172.356	184.541	156.257	151.222	168.426	161.917	182.511	176.015	170.421	201.009	187.884	141.295	188.962	173.434	194.581	165.329	178.896	162.425	215.59	177.465	167.676	162.941	161.199	191.256	191.199	165.356	175.543	199.02
SCO6532	24.9009	25.485	25.8692	29.455	27.0701	24.5292	28.7839	28.8342	24.3035	26.2798	26.697	28.273	25.9959	25.3814	27.8086	26.7211	27.1365	27.6244	27.9679	32.0051	25.9586	27.7883	32.4515	31.5158	31.331	28.8957	31.6845	30.8395	29.4987	30.5933	31.0947	29.2392
SCO6722	239.529	192.635	219.071	152.786	247.758	173.8	214.158	245.414	224.941	220.691	217.05	264.448	375.328	304.396	290.204	280.328	395.431	400.395	339.91	296.428	360.155	319.294	267.299	314.976	246.388	373.988	223.064	253.345	219.384	285.64	161.966	167.446
SCO6773	187.693	214.068	208.964	216.871	197.195	211.239	208.707	231.689	238.036	224.044	236.512	235.412	239.455	219.85	264.461	204.979	214.87	257.871	233.331	234.749	245.991	233.508	235.238	246.71	223.038	211.096	253.589	292.464	275.679	231.716	265.047	245.53
SCO7233	170.995	182.177	162.761	125.718	171.919	123.774	159.195	133.357	161.041	143.871	165.089	159.409	186.197	160.099	169.423	176.168	144.746	214.335	196.512	133.337	177.016	183.742	128.403	169.438	140.837	158.02	142.619	164.476	120.621	147.933	110.721	115.09

## Sheet: Sheet2
genes smoothed and interpolated (for Supplementary Table S3)
SCO/Time [min]	1200	1224	1248	1272	1296	1320	1344	1368	1392	1416	1440	1464	1488	1512	1536	1560	1584	1608	1632	1656	1680	1704	1728	1752	1776	1800	1824	1848	1872	1896	1920	1944	1968	1992	2016	2040	2064	2088	2112	2136	2160	2184	2208	2232	2256	2280	2304	2328	2352
SCO3356 (SigE)	608.403	606.221	604.991	605.281	606.677	609.084	612.751	617.972	624.899	633.633	644.225	656.631	670.994	687.316	705.012	723.523	742.83	763.198	785.302	808.495	832.01	855.989	880.914	906.777	933.673	962.65	993.725	1025.98	1058.85	1092.1	1125.42	1158.41	1190.45	1221.07	1250.12	1277.02	1301.22	1322.44	1340.39	1354.6	1364.78	1370.71	1371.43	1366.51	1357.53	1346.46	1334.06	1320.21	1305.66
SCO5820 (HrdB)	480.139	477.58	474.59	471.289	467.187	462.025	455.769	448.462	440.188	431.15	421.625	411.878	402.181	392.819	384.019	375.894	368.476	362.206	357.304	353.557	350.58	348.353	347.078	346.645	346.671	346.878	347.161	347.342	347.173	346.565	345.42	343.557	340.767	337.073	332.653	327.445	321.585	315.445	309.343	303.488	298.126	293.486	289.552	286.268	283.868	282.666	282.524	283.005	283.886
SCO0736	228.814	228.391	228.002	227.674	227.371	227.088	226.747	226.252	225.57	224.718	223.748	222.737	221.79	221.05	220.673	220.822	221.658	223.448	226.408	230.485	235.585	241.667	248.707	256.617	265.268	274.496	284.273	294.669	305.637	316.955	328.458	339.999	351.442	362.734	373.911	384.982	396.032	407.477	419.613	432.17	445.013	458.051	470.829	482.907	494.463	505.793	516.715	526.783	535.803
SCO1023	235.954	237.391	239.031	240.925	243.009	245.276	247.755	250.483	253.482	256.756	260.303	264.104	268.133	272.338	276.641	280.913	285.185	289.293	293.228	296.881	300.198	303.191	305.841	308.131	310.159	312.042	313.835	315.483	316.947	318.292	319.552	320.725	321.836	322.919	323.889	324.489	324.716	324.855	325.08	325.338	325.672	326.164	326.901	327.976	329.499	331.648	334.449	337.842	341.87
SCO1375	190.163	190.325	190.549	190.841	191.226	191.697	192.236	192.925	193.825	194.8	195.698	196.495	197.225	197.87	198.428	198.902	199.3	199.664	200.015	200.406	200.993	201.802	202.686	203.563	204.542	205.716	207.171	208.942	211.021	213.407	216.111	219.062	222.129	225.194	228.175	231.003	233.626	235.998	238.128	240.095	241.948	243.68	245.41	247.288	249.229	250.989	252.584	254.218	256.016
SCO1385	200.833	199.864	198.965	198.16	197.506	197.053	196.84	196.929	197.364	198.083	198.929	199.873	200.95	202.108	203.233	204.191	204.877	205.272	205.327	205.021	204.408	203.478	202.225	200.717	199.013	197.106	195.101	193.138	191.279	189.575	188.071	186.752	185.539	184.341	183.076	181.661	180.043	178.231	176.271	174.208	172.141	170.085	168.036	166.069	164.287	162.762	161.53	160.621	160.063
SCO1403	1538.74	1549.26	1561.53	1576.04	1592.17	1610.04	1629.99	1651.55	1674.33	1699.04	1725.9	1754.67	1784.85	1815.78	1846.55	1876.19	1904.73	1930.38	1952.91	1971.72	1986.14	1996.46	2003.71	2008.82	2012.4	2015.1	2017.34	2019.34	2021.27	2023.29	2025.62	2028.3	2031.06	2033.94	2037.19	2040.25	2043.18	2047.26	2053.32	2060.87	2070.03	2081.07	2093.41	2106.5	2121.23	2139.26	2160.45	2183.58	2208.23
SCO1488	252.615	247.571	242.583	237.675	232.89	228.263	223.75	219.278	214.784	210.196	205.427	200.436	195.222	189.803	184.216	178.498	172.307	166.622	161.466	156.721	152.309	148.287	144.783	141.777	139.075	136.443	133.946	131.691	129.6	127.565	125.45	123.152	120.618	117.818	114.73	111.359	107.761	104.012	100.182	96.3358	92.5504	88.8803	85.3436	81.9667	78.8266	76.0188	73.5419	71.3227	69.3512
SCO1550	261.192	261.692	262.621	264.089	266.048	268.548	271.681	275.653	280.62	286.514	293.159	300.461	308.322	316.552	324.97	333.388	341.732	349.762	357.408	364.386	370.614	376.14	381.019	385.338	389.288	393.023	396.744	400.703	405.079	409.99	415.71	422.087	428.645	435.142	441.533	447.653	453.577	459.701	466.288	473.223	480.359	487.537	494.775	502.011	508.797	514.673	519.536	523.447	526.542
SCO1595	1128.62	1115.88	1102.29	1087.8	1072.32	1055.79	1038.17	1019.37	999.375	978.251	956.119	933.155	909.553	885.579	861.664	838.378	815.065	793.142	772.306	752.639	734.165	716.991	701.473	687.486	674.189	661.183	648.891	637.576	626.993	617.007	607.326	597.651	587.914	578.106	567.997	557.364	546.142	534.389	522.16	509.514	496.604	483.65	470.828	458.316	446.433	435.576	426.036	418.02	411.56
SCO1749	105.979	106.242	106.542	106.884	107.281	107.751	108.304	108.994	109.861	110.865	112.007	113.304	114.766	116.41	118.262	120.362	122.787	125.587	128.854	132.53	136.592	141.026	145.806	150.888	156.221	161.724	167.357	173.297	179.676	186.299	193.101	200.068	207.121	214.158	221.129	227.934	234.556	241.078	247.499	253.652	259.376	264.509	268.83	272.146	274.402	275.569	275.666	274.734	272.898
SCO1755	37.8155	37.9496	38.0535	38.1195	38.1506	38.157	38.1295	38.0469	37.9006	37.6978	37.4453	37.149	36.8166	36.4595	36.0963	35.7645	35.4859	35.2372	35.028	34.8819	34.8079	34.8072	34.8746	35.0043	35.1917	35.4293	35.7036	35.9985	36.2997	36.5946	36.8732	37.128	37.3551	37.553	37.7229	37.8778	38.0322	38.2002	38.3923	38.6085	38.8376	39.0854	39.3615	39.6618	39.9753	40.2806	40.5706	40.8419	41.0752
SCO1963	46.4053	46.491	46.562	46.612	46.654	46.6949	46.7347	46.7723	46.8083	46.8485	46.9149	47.0094	47.1151	47.2269	47.3583	47.5238	47.7382	47.9581	48.1798	48.4185	48.6818	48.957	49.2209	49.4617	49.6806	49.8769	50.0358	50.1418	50.1929	50.1955	50.1598	50.0992	50.0366	49.9875	49.9481	49.9179	49.9022	49.9047	49.924	49.9562	49.9946	50.0452	50.1179	50.2121	50.3211	50.4499	50.6114	50.8268	51.1106
SCO1982	406.905	407.771	408.846	410.203	411.919	414.128	416.838	419.909	423.302	427.147	431.499	436.365	441.776	447.72	454.066	460.708	467.663	474.645	481.55	488.262	494.638	500.591	506.137	511.314	516.098	520.482	524.465	528.174	531.772	535.312	538.903	542.656	546.61	550.788	555.221	559.802	564.602	569.843	575.499	581.229	586.772	591.879	596.227	599.583	601.967	603.478	604.178	604.142	603.538
SCO2168	519.686	516.907	514.132	511.552	508.916	506.064	503.12	500.419	498.179	496.394	495.028	494.187	494.101	494.88	496.397	498.382	500.681	503.638	507.385	511.531	515.706	519.849	524.112	528.481	532.824	537.361	542.204	547.073	551.74	556.432	561.504	566.856	572.122	577.21	582.152	586.669	590.662	594.291	597.7	600.973	604.205	607.3	609.892	611.81	613.387	614.999	616.64	618.088	619.452
SCO2294	49.1501	49.194	49.2681	49.391	49.5388	49.7031	49.8906	50.1103	50.3669	50.6667	51.0249	51.443	51.9009	52.3829	52.8954	53.4445	54.0268	54.61	55.1781	55.7122	56.1817	56.5792	56.9107	57.1705	57.3467	57.4339	57.443	57.4084	57.3568	57.2814	57.1706	57.0426	56.9202	56.8223	56.7851	56.8385	56.9867	57.2128	57.5015	57.8421	58.2111	58.5918	58.9767	59.3441	59.6544	59.8782	60.0067	60.0373	59.965
SCO2334	54.8308	54.9601	55.1003	55.2415	55.4044	55.5979	55.8151	56.0395	56.2557	56.4504	56.608	56.7126	56.75	56.7088	56.5893	56.4203	56.2149	55.9436	55.6133	55.2645	54.9343	54.6372	54.3746	54.1534	53.9814	53.8569	53.7814	53.7523	53.7594	53.7957	53.8611	53.9493	54.0495	54.1554	54.2694	54.4003	54.5593	54.7561	54.994	55.265	55.5456	55.8252	56.1202	56.4368	56.7457	57.0253	57.2835	57.5406	57.7985
SCO2356	176.279	176.776	177.361	178.047	178.815	179.644	180.521	181.435	182.363	183.296	184.279	185.29	186.274	187.216	188.117	188.981	189.85	190.763	191.774	192.858	193.966	195.1	196.279	197.483	198.707	200.001	201.359	202.691	203.945	205.151	206.317	207.444	208.556	209.675	210.797	211.909	212.99	214.012	214.944	215.746	216.36	216.783	217.022	217.055	216.905	216.746	216.601	216.389	216.131
SCO2387	243.373	239.093	234.44	229.403	223.894	217.883	211.379	204.442	197.153	189.583	181.825	174.03	166.385	159.066	152.221	145.97	140.17	135.227	131.176	127.957	125.493	123.691	122.469	121.713	121.261	120.977	120.808	120.77	120.844	120.961	121.048	121.034	120.863	120.53	120.05	119.365	118.478	117.437	116.271	115	113.649	112.212	110.645	108.932	107.128	105.295	103.452	101.595	99.7533
SCO2611	188.943	186.455	183.983	181.55	179.138	176.675	174.18	171.71	169.278	166.86	164.443	162.013	159.533	156.979	154.385	151.782	149.036	146.514	144.267	142.258	140.437	138.827	137.497	136.443	135.575	134.796	134.111	133.572	133.155	132.755	132.286	131.679	130.876	129.848	128.603	127.164	125.538	123.759	121.888	119.967	118.031	116.099	114.168	112.232	110.303	108.412	106.588	104.843	103.219
SCO2621	194.076	194.392	194.857	195.544	196.341	197.129	197.93	198.831	199.846	200.926	202.04	203.158	204.238	205.241	206.153	206.969	207.725	208.346	208.855	209.292	209.722	210.177	210.597	210.93	211.229	211.504	211.803	212.153	212.525	212.872	213.141	213.28	213.22	212.942	212.52	212.036	211.49	210.835	210.102	209.399	208.787	208.292	207.903	207.592	207.341	207.149	206.986	206.809	206.595
SCO2663	353.091	352.087	350.99	349.845	348.625	347.344	346.007	344.534	342.895	341.241	339.75	338.484	337.457	336.728	336.352	336.378	336.749	337.585	338.811	340.334	341.971	343.709	345.755	348.169	350.698	353.181	355.61	358.046	360.514	363.039	365.69	368.478	371.359	374.358	377.602	381.259	385.398	390.056	395.241	400.848	406.779	412.997	419.303	425.444	431.401	437.098	442.363	446.989	450.806
SCO2807	173.353	174.303	175.251	176.154	177.064	177.981	178.88	179.763	180.617	181.368	181.961	182.383	182.647	182.777	182.814	182.817	182.896	182.96	183.041	183.248	183.697	184.379	185.169	185.98	186.801	187.577	188.261	188.808	189.162	189.293	189.212	188.919	188.439	187.801	187.008	186.105	185.163	184.21	183.289	182.507	181.917	181.529	181.36	181.422	181.684	182.116	182.688	183.396	184.222
SCO2836	631.981	622.869	613.207	603.121	592.536	581.511	570.136	558.54	546.962	535.753	525.369	516.156	508.32	502.075	497.684	495.364	494.607	496.167	499.652	504.683	510.946	518.217	526.193	534.456	542.741	551.039	559.243	566.941	573.801	579.842	584.951	588.937	591.658	593.062	593.098	591.746	589.162	585.675	581.64	577.371	573.231	569.621	566.644	564.306	562.95	562.939	564.24	566.556	569.605
SCO2892	152.514	152.358	152.288	152.301	152.38	152.491	152.608	152.775	153.013	153.244	153.439	153.594	153.672	153.654	153.617	153.646	153.745	154.007	154.44	155.06	155.953	157.104	158.337	159.517	160.694	161.889	163.092	164.255	165.334	166.316	167.194	167.938	168.511	168.895	169.086	169.079	168.883	168.499	167.955	167.334	166.692	166.047	165.37	164.627	163.826	162.959	162.041	161.084	160.079
SCO2897	232.338	230.539	228.657	226.695	224.597	222.322	219.863	217.29	214.666	211.97	209.249	206.599	204.141	202.005	200.343	199.3	198.819	199.181	200.309	202.067	204.263	206.749	209.41	212.078	214.552	216.682	218.418	219.707	220.483	220.779	220.691	220.219	219.319	218.035	216.465	214.68	212.763	210.851	209.075	207.481	206.085	204.885	203.842	202.915	202.099	201.387	200.759	200.192	199.663
SCO2939	269.535	268.824	267.934	266.863	265.608	264.203	262.646	260.935	259.114	257.251	255.425	253.729	252.307	251.295	250.751	250.721	251.224	252.282	253.905	256.024	258.416	260.997	263.837	266.948	270.243	273.681	277.146	280.465	283.538	286.392	289.126	291.739	294.16	296.381	298.428	300.304	302.06	303.743	305.344	306.867	308.428	309.987	311.332	312.376	313.238	314.006	314.723	315.419	316.149
SCO2963	560.725	556.599	552.021	547.02	541.531	535.561	529.185	522.62	516.093	509.697	503.587	497.997	493.205	489.439	486.845	485.515	485.321	486.762	489.979	494.605	500.111	506.415	513.833	522.363	531.564	541.241	551.328	561.578	571.691	581.588	591.069	599.876	607.8	614.674	620.276	624.289	626.604	627.289	626.464	624.327	621.125	617.059	612.114	606.376	600.336	594.401	588.757	583.338	578.162
SCO2970	263.462	264.007	264.916	266.464	268.298	270.285	272.53	275.179	278.358	282.259	287.069	292.849	299.578	307.17	315.382	323.822	332.49	341.041	349.606	357.826	365.113	371.395	376.992	382.06	386.576	390.572	394.015	396.866	399.123	400.778	401.856	402.391	402.335	401.783	401.011	399.931	398.601	397.335	396.313	395.466	394.768	394.238	393.723	393.073	392.458	392.136	392.028	391.798	391.365
SCO2974	165.7	163.053	160.405	157.804	155.144	152.34	149.407	146.426	143.437	140.438	137.46	134.549	131.747	129.098	126.663	124.487	122.445	120.796	119.542	118.642	118.051	117.676	117.418	117.219	117.062	116.975	116.946	116.881	116.714	116.48	116.159	115.709	115.091	114.308	113.391	112.313	111.041	109.559	107.883	106.063	104.151	102.179	100.137	98.0333	95.9539	94.0182	92.2664	90.6841	89.2838
SCO3013	489.018	489.188	489.669	490.548	491.709	492.911	494.273	496.08	498.411	501.188	504.281	507.616	511.191	514.923	518.533	521.55	523.9	525.446	526.214	526.255	525.766	524.764	523.147	521.012	518.648	516.3	514.11	512.176	510.594	509.441	508.773	508.534	508.566	508.733	508.916	508.882	508.379	507.29	505.638	503.516	501.064	498.345	495.402	492.402	489.593	487.18	485.199	483.67	482.687
SCO3030	138.739	138.283	137.763	137.164	136.458	135.611	134.605	133.447	132.142	130.692	129.12	127.445	125.688	123.885	122.086	120.333	118.631	117.145	115.903	114.89	114.086	113.479	113.046	112.732	112.459	112.162	111.825	111.461	111.073	110.64	110.129	109.538	108.892	108.202	107.473	106.683	105.826	104.898	103.892	102.814	101.682	100.513	99.3275	98.1457	96.9837	95.8509	94.767	93.758	92.8555
SCO3034	293.785	292.893	292.041	291.294	290.646	290.115	289.755	289.67	289.946	290.596	291.658	293.171	295.145	297.569	300.422	303.647	307.203	310.998	315.033	319.135	323.108	326.782	330.031	332.785	335.043	336.858	338.267	339.324	340.105	340.616	340.755	340.588	340.23	339.711	339.044	338.135	336.947	335.553	333.991	332.2	330.136	327.78	325.101	322.114	318.935	315.7	312.539	309.537	306.802
SCO3046	77.4204	77.4899	77.5276	77.5161	77.4898	77.4873	77.5124	77.5599	77.6378	77.7491	77.886	78.0591	78.2837	78.5626	78.9016	79.3268	79.8472	80.4068	81.0059	81.6426	82.314	82.9967	83.6504	84.2622	84.8644	85.5042	86.1554	86.7657	87.3246	87.851	88.4045	89	89.6182	90.2508	90.8941	91.5446	92.2135	92.9038	93.5996	94.2832	94.9287	95.4884	95.9132	96.1676	96.2208	96.0475	95.6656	95.1242	94.4806
SCO3133	182.978	183.284	183.68	184.216	184.781	185.3	185.756	186.143	186.447	186.679	186.88	187.049	187.171	187.254	187.311	187.352	187.405	187.522	187.728	187.995	188.202	188.37	188.609	188.917	189.179	189.255	189.121	188.824	188.355	187.635	186.599	185.237	183.564	181.635	179.583	177.516	175.511	173.643	171.982	170.565	169.404	168.53	167.905	167.466	167.235	167.256	167.464	167.72	167.924
SCO3194	402.762	397.366	391.743	385.946	380.046	374.179	368.477	363.085	358.186	353.982	350.707	348.537	347.619	348.119	350.196	354.023	359.5	366.847	375.991	386.782	399.088	412.613	426.949	441.737	456.85	472.652	488.965	505.272	521.421	537.527	553.722	570.052	586.367	602.502	618.396	633.855	648.697	663.141	677.267	690.473	702.405	712.891	721.55	728.113	732.911	736.246	738.327	739.313	739.379
SCO3202	84.5265	84.7999	85.1453	85.5764	86.0899	86.6557	87.2947	88.0627	88.9804	90.0238	91.1631	92.3714	93.6168	94.856	96.0378	97.1069	98.0442	98.8112	99.399	99.7766	99.939	99.9095	99.6932	99.2976	98.7877	98.2512	97.7387	97.2747	96.8957	96.648	96.581	96.7234	97.0599	97.5683	98.2532	99.1049	100.089	101.19	102.399	103.655	104.905	106.091	107.119	107.915	108.497	108.964	109.325	109.554	109.696
SCO3342	235.304	231.813	228.309	224.826	221.335	217.836	214.36	211.063	208.09	205.435	203.16	201.351	200.063	199.354	199.31	199.976	201.136	203.274	206.307	210.001	214.213	218.834	223.794	228.975	234.209	239.466	244.735	249.885	254.811	259.577	264.232	268.729	272.883	276.547	279.71	282.296	284.212	285.42	285.934	285.748	284.874	283.364	281.211	278.443	275.254	271.81	268.254	264.662	261.113
SCO3396	215.431	213.959	212.394	210.739	208.997	207.173	205.29	203.494	201.911	200.509	199.276	198.286	197.716	197.696	198.199	199.172	200.566	202.494	204.916	207.811	211.281	215.229	219.476	223.968	228.665	233.411	238.13	242.892	247.719	252.506	257.163	261.634	265.874	269.818	273.367	276.41	278.895	280.854	282.359	283.479	284.27	284.797	285.119	285.334	285.598	286.01	286.583	287.324	288.266
SCO3419	128.241	128.162	128.096	128.063	127.991	127.833	127.578	127.225	126.771	126.221	125.598	124.926	124.242	123.586	122.967	122.363	121.789	121.329	121.014	120.817	120.691	120.62	120.593	120.581	120.56	120.53	120.476	120.361	120.161	119.877	119.503	119.037	118.491	117.899	117.286	116.65	115.994	115.324	114.64	113.942	113.232	112.513	111.767	110.98	110.201	109.524	108.932	108.36	107.808
SCO3423	668.755	669.409	670.245	671.314	672.446	673.55	674.552	675.337	675.803	675.914	675.647	674.986	673.908	672.422	670.599	668.491	666.096	663.566	660.926	658.081	654.92	651.438	647.668	643.645	639.452	635.152	630.861	626.75	622.92	619.285	615.539	611.588	607.542	603.463	599.329	595.135	590.908	586.711	582.63	578.727	575.044	571.693	568.804	566.426	564.583	563.408	562.872	562.802	563.071
SCO3481	66.9184	66.7165	66.5054	66.2792	66.0546	65.8465	65.6553	65.47	65.2864	65.1128	64.9615	64.8309	64.7135	64.6074	64.5076	64.3984	64.261	64.1348	64.006	63.8641	63.7117	63.5523	63.3927	63.2336	63.0629	62.8723	62.6663	62.4547	62.246	62.0518	61.8816	61.7416	61.6443	61.5959	61.5857	61.6073	61.6586	61.7387	61.842	61.955	62.0529	62.1429	62.2576	62.4085	62.5789	62.7603	62.9367	63.0982	63.2471
SCO3559	29.6087	29.728	29.8497	29.9725	30.1069	30.2677	30.4554	30.6526	30.849	31.0524	31.2608	31.4669	31.6615	31.8339	31.9742	32.0775	32.1458	32.1518	32.0976	31.9878	31.8235	31.6133	31.3761	31.1293	30.8819	30.641	30.4145	30.2141	30.0474	29.9118	29.8048	29.7271	29.6811	29.6644	29.6713	29.6967	29.7428	29.8171	29.918	30.0329	30.1546	30.2801	30.4105	30.5454	30.677	30.7943	30.8964	30.9858	31.0602
SCO3609	316.728	314.836	312.866	310.756	308.621	306.48	304.314	302.113	299.854	297.467	294.875	292.058	289.039	285.841	282.485	278.999	275.223	271.674	268.315	265.122	262.133	259.417	257.049	255.018	253.218	251.575	250.1	248.761	247.482	246.289	245.295	244.484	243.767	243.1	242.471	241.938	241.521	241.195	240.959	240.837	240.823	240.898	241.113	241.516	242.025	242.554	243.07	243.575	244.075
SCO3629	857.491	834.377	809.988	784.378	757.65	729.941	701.581	673.143	645.15	617.871	591.466	566.293	542.728	520.95	501.038	482.959	465.148	449.934	436.865	425.256	414.718	405.134	396.673	389.219	382.521	377.594	374.596	372.952	372.482	373.237	375.12	378.026	381.773	386.048	390.504	394.686	398.006	399.872	399.818	397.489	392.699	385.287	375.18	362.621	348.252	332.962	317.478	302.306	288.034
SCO3693	162.779	163.629	164.613	165.742	166.976	168.219	169.511	170.968	172.635	174.5	176.557	178.793	181.165	183.612	186.077	188.484	190.831	193.052	195.166	197.093	198.791	200.253	201.423	202.303	203.044	203.768	204.446	205.024	205.51	205.885	206.098	206.153	206.085	205.904	205.598	205.071	204.284	203.3	202.183	200.939	199.57	198.098	196.57	195.031	193.504	192.022	190.648	189.434	188.449
SCO3712	100.789	100.011	99.256	98.535	97.861	97.2503	96.7207	96.3131	96.0665	95.9888	96.0942	96.3962	96.9025	97.6131	98.5095	99.532	100.6	101.841	103.211	104.609	105.963	107.237	108.412	109.466	110.392	111.196	111.871	112.445	112.971	113.453	113.898	114.338	114.801	115.303	115.869	116.516	117.241	118.033	118.874	119.732	120.569	121.355	122.068	122.693	123.246	123.77	124.263	124.706	125.115
SCO3720	58.1981	57.2265	56.2275	55.2134	54.1746	53.1176	52.0573	51.0233	50.046	49.141	48.3263	47.6262	47.074	46.6969	46.5052	46.503	46.635	47.0109	47.6112	48.4188	49.4416	50.6746	52.0744	53.5969	55.2333	56.965	58.7657	60.5992	62.4145	64.1466	65.7134	67.0378	68.0446	68.6747	68.9043	68.7186	68.1215	67.1423	65.833	64.2553	62.4744	60.5678	58.6163	56.6936	54.8631	53.1631	51.6274	50.2805	49.1297
SCO3778	60.5222	60.4867	60.4383	60.3663	60.2819	60.1884	60.0845	59.9698	59.8465	59.7204	59.6044	59.5026	59.4073	59.3196	59.2594	59.2405	59.2591	59.3471	59.4962	59.6955	59.9332	60.202	60.5014	60.8278	61.172	61.5336	61.905	62.2606	62.5886	62.9127	63.2506	63.6139	64.0218	64.4827	64.9737	65.4667	65.9526	66.4315	66.8928	67.3191	67.6869	67.9938	68.2712	68.5372	68.7707	68.972	69.152	69.3229	69.4961
SCO3796	89.4223	89.4272	89.437	89.4577	89.4769	89.4533	89.4144	89.4253	89.522	89.7194	90.0348	90.4735	91.0265	91.6793	92.4115	93.1922	94.0162	94.8095	95.5561	96.2433	96.8655	97.4095	97.8929	98.3557	98.7955	99.1745	99.4855	99.8173	100.251	100.769	101.358	102.038	102.831	103.729	104.713	105.75	106.777	107.765	108.699	109.518	110.187	110.697	111.072	111.345	111.523	111.584	111.571	111.553	111.567
SCO3824	47.9563	48.0608	48.1402	48.1919	48.2222	48.2501	48.2778	48.2841	48.2619	48.2348	48.2217	48.2303	48.2642	48.3258	48.4102	48.5044	48.6191	48.7271	48.837	48.9474	49.0523	49.1504	49.2433	49.3344	49.4297	49.5353	49.6451	49.7612	49.8957	50.053	50.2414	50.466	50.7167	50.9818	51.2617	51.5477	51.8428	52.1652	52.5124	52.8465	53.1383	53.3743	53.557	53.6869	53.7473	53.7114	53.581	53.3763	53.1171
SCO3901	877.186	866.037	854.164	841.541	828.065	813.631	798.289	782.284	765.831	749	731.92	714.798	697.847	681.272	665.298	650.08	634.971	621.279	608.756	597.133	586.194	575.843	566.131	556.866	547.579	538.182	528.912	519.729	510.487	501.471	492.786	484.325	475.922	467.483	458.923	450.115	440.908	431.159	420.829	410.028	398.866	387.48	376.056	364.8	353.919	343.709	334.348	325.943	318.624
SCO3931	636.512	636.883	637.331	637.697	638.591	640.579	643.649	647.529	652.138	657.468	663.414	669.815	676.554	683.527	690.613	697.799	705.067	711.855	717.922	723.586	729.103	734.442	739.471	744.189	748.642	752.759	756.366	759.254	761.272	762.386	762.722	762.434	761.787	760.96	759.989	759.328	759.402	760.218	761.694	763.976	767.076	770.945	775.673	781.233	787.165	792.985	798.482	803.769	808.826
SCO3940	164.631	163.877	163.16	162.55	161.934	161.23	160.472	159.778	159.23	158.85	158.682	158.772	159.154	159.857	160.899	162.274	163.963	166.025	168.5	171.351	174.563	178.081	181.767	185.517	189.321	193.148	196.98	200.863	204.819	208.764	212.624	216.321	219.733	222.776	225.425	227.554	229.121	230.211	230.92	231.314	231.473	231.441	231.162	230.606	229.9	229.148	228.389	227.617	226.866
SCO3971	175.792	175.347	175.006	174.811	174.739	174.808	175.05	175.44	175.96	176.663	177.577	178.685	179.946	181.315	182.742	184.184	185.57	186.896	188.105	189.144	189.958	190.565	191.021	191.359	191.612	191.848	192.087	192.321	192.558	192.811	193.105	193.447	193.812	194.205	194.702	195.434	196.426	197.607	198.925	200.347	201.836	203.367	204.899	206.362	207.67	208.744	209.507	209.888	209.834
SCO4069	152.248	154.133	156.176	158.44	160.898	163.557	166.39	169.353	172.44	175.688	179.118	182.747	186.551	190.489	194.535	198.633	202.822	206.899	210.762	214.276	217.315	219.821	221.735	223.007	223.704	223.972	223.902	223.448	222.608	221.547	220.351	219.052	217.67	216.215	214.662	212.956	211.09	209.079	206.916	204.609	202.204	199.75	197.284	194.844	192.484	190.278	188.244	186.361	184.629
SCO4133	232.056	233.254	234.545	235.986	237.493	239.03	240.571	242.097	243.609	245.092	246.455	247.723	248.961	250.167	251.321	252.37	253.351	254.076	254.517	254.633	254.394	253.766	252.71	251.24	249.48	247.665	245.948	244.379	243.038	242.083	241.613	241.642	242.093	242.898	244.008	245.266	246.566	247.847	249.003	249.915	250.521	250.711	250.38	249.51	248.123	246.259	243.99	241.406	238.61
SCO4134	149.501	149.367	149.116	148.702	148.171	147.629	147.056	146.4	145.683	144.96	144.304	143.784	143.458	143.393	143.662	144.356	145.47	147.062	149.077	151.464	154.15	157.103	160.261	163.521	166.846	170.306	173.817	177.157	180.208	183.017	185.618	187.994	190.123	191.998	193.605	194.934	196.037	196.964	197.725	198.306	198.653	198.768	198.683	198.401	197.919	197.216	196.308	195.215	193.934
SCO4244	426.706	419.239	411.625	403.903	395.954	387.728	379.228	370.499	361.585	352.488	343.201	333.812	324.468	315.313	306.503	298.221	290.083	282.946	276.697	271.28	266.658	262.764	259.546	256.831	254.321	251.907	249.664	247.554	245.456	243.391	241.373	239.357	237.315	235.345	233.585	232.072	230.838	229.899	229.247	228.891	228.797	228.845	228.812	228.499	227.86	226.889	225.513	223.648	221.232
SCO4263	69.848	69.9763	70.1307	70.3152	70.5226	70.747	70.9869	71.2453	71.5236	71.8212	72.1408	72.4792	72.83	73.1923	73.5725	73.9864	74.4374	74.9362	75.47	76.0365	76.639	77.2851	77.9733	78.6877	79.4068	80.1095	80.7898	81.4629	82.1337	82.7772	83.3761	83.9216	84.4021	84.8094	85.147	85.4124	85.6041	85.7204	85.7568	85.708	85.5697	85.337	84.976	84.4564	83.8001	83.0324	82.1679	81.2197	80.2083
SCO4289	357.302	351.193	344.86	338.351	331.679	324.882	318.048	311.331	304.906	298.928	293.593	289.078	285.552	283.202	282.241	283.033	285.349	289.604	295.671	303.392	312.549	322.921	334.278	346.3	358.696	371.585	384.74	397.465	409.321	420.408	430.692	440.064	448.321	455.333	461.214	466.202	470.271	473.139	474.679	475.036	474.307	472.579	469.872	466.241	461.91	457.142	452.202	447.248	442.354
SCO4350	147.821	149.489	151.741	154.781	158.571	163.183	168.787	175.633	183.919	193.638	204.563	216.725	230.278	245.11	260.819	276.738	292.714	308.089	322.464	335.3	346.181	354.805	360.951	364.59	366.039	366.118	365.215	363.037	359.599	355.643	351.569	347.586	343.791	340.195	336.693	332.975	328.759	323.787	317.831	310.828	302.863	293.874	283.817	272.943	261.728	250.704	240.122	230.115	220.947
SCO4468	849.636	845.458	841.49	838.175	835.08	832.089	829.336	826.948	825.05	823.871	823.499	823.907	824.964	826.463	828.102	829.409	830.195	829.973	828.786	826.514	823.101	818.577	813.165	807.03	800.039	792.016	783.492	775.266	767.657	760.584	753.84	747.286	740.673	733.853	726.901	719.484	711.413	702.944	694.21	684.853	674.751	663.977	652.669	640.982	629.144	617.41	605.912	594.713	583.993
SCO4471	428.374	425.449	422.489	419.533	416.548	413.425	410.204	407.035	403.984	400.972	397.87	394.678	391.489	388.329	385.127	381.733	378.006	374.253	370.624	367.096	363.76	360.595	357.574	354.793	352.399	350.593	349.489	349.158	349.685	351.104	353.355	356.391	360.149	364.51	369.296	374.209	378.985	383.594	388.009	391.979	395.399	398.168	400.146	401.338	401.997	402.45	402.812	403.087	403.406
SCO4494	137.422	137.254	137.261	137.491	137.9	138.413	139.042	139.82	140.717	141.687	142.67	143.6	144.384	144.937	145.224	145.23	144.892	144.306	143.448	142.318	140.95	139.416	137.789	136.102	134.388	132.709	131.142	129.717	128.423	127.228	126.049	124.861	123.652	122.391	121.079	119.717	118.257	116.674	114.983	113.175	111.25	109.231	107.166	105.095	103.038	101.011	99.0664	97.2686	95.659
SCO4613	568.99	570.992	573.981	578.192	583.382	589.444	596.259	603.642	611.432	619.568	628.101	636.93	645.899	654.986	664.235	673.744	683.608	694.239	705.552	717.208	728.733	740.1	751.548	762.991	773.976	783.89	792.806	800.988	808.326	814.613	819.669	823.376	825.784	827.141	827.658	827.398	826.662	826.091	826.16	826.808	827.731	829.101	831.333	834.461	838.179	842.094	845.971	849.655	853.016
SCO4615	23.5197	23.5776	23.6366	23.6917	23.7572	23.8421	23.9456	24.0602	24.1815	24.3097	24.4438	24.58	24.7156	24.8475	24.9686	25.0731	25.1602	25.2257	25.2688	25.2961	25.3178	25.3365	25.3468	25.3479	25.3454	25.3476	25.3532	25.3576	25.3622	25.3687	25.3785	25.3997	25.445	25.5192	25.6189	25.7463	25.9025	26.0858	26.29	26.5036	26.7122	26.9086	27.0916	27.2605	27.4158	27.56	27.6952	27.8259	27.9593
SCO4908	190.27	187.963	185.565	183.103	180.531	177.839	175.017	172.059	168.981	165.87	162.943	160.289	157.956	156.076	154.787	154.227	154.402	155.673	158.17	161.784	166.287	171.582	177.717	184.691	192.459	201.069	210.405	220.126	230.029	240.218	250.746	261.592	272.722	284.124	295.703	307.179	318.428	329.585	340.66	351.366	361.493	371	379.514	386.668	392.811	398.495	403.747	408.257	411.925
SCO4921	1674.61	1697.07	1715.64	1728.6	1734.06	1730.1	1714.97	1687.25	1646.01	1590.92	1522.57	1442.49	1353.21	1257.94	1160.21	1063.7	971.279	886.604	811.517	747.134	693.101	649.985	617.654	594.369	578.332	567.75	561.204	557.713	556.393	556.376	556.817	556.63	555.127	552.421	548.851	544.851	540.688	536.482	532.438	528.84	525.872	523.588	521.82	520.416	519.492	519.253	519.506	519.957	520.466
SCO4934	716.918	715.274	714.076	713.407	713.087	712.793	712.464	712.245	712.081	711.611	710.463	708.422	705.363	701.204	696.03	690.161	683.618	676.853	670.096	663.571	657.554	652.3	647.868	644.13	640.976	638.098	635.701	633.856	632.19	630.442	628.451	625.824	622.101	617.124	610.999	603.919	596.024	587.733	579.639	572.083	565.447	559.994	555.662	552.358	550.325	549.882	550.952	553.193	556.338
SCO5030	155.887	156.278	156.738	157.283	157.86	158.376	158.851	159.353	159.892	160.448	161.007	161.556	162.087	162.595	163.074	163.532	163.998	164.388	164.741	165.113	165.587	166.194	166.85	167.517	168.309	169.271	170.335	171.388	172.348	173.153	173.77	174.134	174.176	173.875	173.268	172.411	171.322	170.025	168.593	167.101	165.598	164.121	162.751	161.541	160.439	159.406	158.449	157.599	156.888
SCO5039	170.571	169.356	168.195	167.072	165.947	164.75	163.445	162.048	160.547	158.862	156.948	154.794	152.405	149.813	147.079	144.276	141.31	138.6	136.133	133.906	132.005	130.46	129.219	128.216	127.407	126.715	126.162	125.785	125.555	125.439	125.431	125.467	125.43	125.256	124.941	124.483	123.87	123.095	122.193	121.249	120.344	119.51	118.742	118.043	117.432	116.918	116.503	116.202	116.036
SCO5128	479.907	472.371	464.492	456.305	447.818	439.078	430.159	421.312	412.777	404.572	396.762	389.486	382.88	377.062	372.169	368.308	365.133	363.098	362.089	362.018	362.907	364.605	366.705	368.866	371.061	373.35	375.766	378.167	380.416	382.544	384.491	386.116	387.258	387.801	387.623	386.503	384.39	381.389	377.622	373.175	368.121	362.583	356.726	350.699	344.638	338.699	333.037	327.776	322.993
SCO5213	358.63	360.49	362.214	363.719	365.063	366.321	367.422	368.259	368.8	369.026	368.926	368.527	367.884	367.068	366.189	365.421	364.982	364.572	364.293	364.298	364.687	365.384	366.159	366.911	367.739	368.633	369.484	370.174	370.637	370.855	370.897	370.802	370.644	370.497	370.328	370.078	369.897	369.991	370.445	371.291	372.453	373.9	375.651	377.669	379.883	382.266	384.737	387.235	389.763
SCO5254	2445.02	2439.2	2436.24	2438.85	2444.1	2449.56	2456.43	2466.83	2481.47	2500.99	2526.16	2556.87	2592.51	2632.08	2673.66	2714.67	2754.61	2792.2	2827.64	2859.58	2885.86	2906.99	2925.06	2940.43	2952.25	2961.03	2967.15	2969.88	2968.32	2962.15	2951.16	2935.12	2912.59	2883.2	2849.16	2811.51	2769.69	2723.6	2673.77	2619.99	2562.13	2500.45	2434.41	2363.94	2291.34	2219.67	2149.99	2082.35	2018.24
SCO5358	128.273	127.619	126.919	126.169	125.369	124.527	123.642	122.712	121.743	120.737	119.706	118.665	117.633	116.628	115.689	114.873	114.146	113.592	113.186	112.93	112.833	112.888	113.07	113.349	113.693	114.074	114.467	114.843	115.171	115.447	115.711	115.946	116.103	116.171	116.181	116.187	116.23	116.343	116.572	116.947	117.455	118.112	118.941	119.923	121.024	122.218	123.465	124.718	125.923
SCO5393	354.987	353.065	350.845	348.319	345.38	341.882	337.843	333.405	328.658	323.61	318.304	312.855	307.454	302.273	297.388	292.833	288.593	284.858	281.685	279.107	277.132	275.708	274.728	274.107	273.816	273.871	274.211	274.599	274.849	275.011	275.076	274.992	274.73	274.276	273.544	272.33	270.574	268.419	265.995	263.323	260.488	257.579	254.635	251.739	249.1	246.962	245.375	244.289	243.686
SCO5400	41.2662	41.0744	40.8774	40.6778	40.472	40.2593	40.0416	39.8216	39.6023	39.3856	39.1704	38.9603	38.7641	38.5868	38.4264	38.2811	38.143	38.0215	37.9255	37.8556	37.8195	37.8113	37.8156	37.831	37.8706	37.938	38.0294	38.1397	38.2645	38.3978	38.5365	38.6703	38.7817	38.861	38.9111	38.9359	38.9387	38.923	38.8959	38.8704	38.8679	38.8944	38.9425	39.0114	39.1094	39.239	39.3956	39.5691	39.7506
SCO5511	175.185	178.144	181.262	184.52	187.893	191.329	194.8	198.415	202.23	206.101	209.96	213.782	217.546	221.245	224.901	228.532	232.328	236.213	240.352	244.675	249.132	253.709	258.378	263.112	267.941	272.853	277.797	282.725	287.596	292.352	296.954	301.364	305.459	309.119	312.356	315.164	317.525	319.464	321.057	322.362	323.393	324.152	324.525	324.415	323.914	323.076	321.927	320.424	318.584
SCO5535	422.453	415.487	407.491	398.304	387.789	375.887	362.552	347.812	331.779	314.598	296.465	277.782	259.064	240.8	223.464	207.476	192.648	179.915	169.273	160.613	153.7	148.332	144.363	141.477	139.204	137.286	135.637	134.31	133.342	132.656	132.171	131.828	131.643	131.693	132.007	132.537	133.286	134.244	135.325	136.446	137.538	138.407	138.811	138.617	137.814	136.469	134.625	132.334	129.717
SCO5605	146.709	146.898	147.321	148.159	149.199	150.351	151.701	153.435	155.672	158.436	161.773	165.725	170.394	175.843	181.933	188.416	195.319	202.71	210.802	219.245	227.644	235.949	244.244	252.484	260.625	268.618	276.414	283.956	291.184	298.079	304.747	311.126	317.035	322.502	327.704	332.574	337.2	341.874	346.848	352.269	358.258	364.776	371.436	377.938	384.498	391.465	398.685	405.673	412.313
SCO5742	874.898	875.556	877.307	880.371	884.161	888.186	892.273	896.287	899.928	902.899	904.956	905.908	905.651	904.214	901.838	899.076	896.075	893.479	891.549	890.514	890.509	891.715	894.259	898.058	902.79	907.769	912.909	918.246	923.349	927.59	930.325	931.112	929.788	926.532	921.73	915.674	908.689	901.457	894.668	888.585	883.521	879.76	877.253	875.854	875.693	876.789	879.045	882.185	885.826
SCO5856	127.838	127.747	127.671	127.615	127.55	127.414	127.221	127.04	126.903	126.787	126.692	126.629	126.642	126.771	127.002	127.314	127.726	128.291	129.075	130.045	131.136	132.331	133.662	135.151	136.774	138.481	140.213	141.949	143.697	145.463	147.288	149.175	151.029	152.799	154.562	156.357	158.171	159.991	161.837	163.715	165.616	167.486	169.179	170.594	171.78	172.749	173.485	173.96	174.184
SCO5943	51.0882	51.3091	51.5407	51.7776	52.0215	52.2715	52.5242	52.7729	53.0105	53.2358	53.4556	53.6593	53.8241	53.9369	54.0002	54.0298	54.0345	53.9929	53.8996	53.7798	53.6604	53.5551	53.4677	53.4046	53.3744	53.3812	53.4143	53.4723	53.5596	53.6623	53.7781	53.9111	54.0637	54.2374	54.4417	54.6999	55.017	55.3879	55.813	56.2915	56.8239	57.4112	58.0451	58.7082	59.3831	60.0497	60.6997	61.3301	61.9233
SCO5981	52.0754	52.1059	52.1216	52.1212	52.0985	52.0319	51.9241	51.7906	51.6375	51.4683	51.2912	51.1076	50.9158	50.7199	50.5275	50.3462	50.1855	50.0406	49.919	49.8341	49.8045	49.8278	49.8831	49.9583	50.0594	50.2044	50.381	50.5535	50.7067	50.8563	51.0212	51.2047	51.3906	51.5676	51.7492	51.9707	52.2199	52.4469	52.6291	52.7803	52.9036	53.0038	53.0914	53.1743	53.2555	53.3406	53.4393	53.5658	53.7349
SCO6056	116.492	114.132	111.517	108.646	105.534	102.225	98.7555	95.1567	91.488	87.8525	84.3755	81.1426	78.2118	75.6445	73.4922	71.7838	70.419	69.4726	68.8841	68.6105	68.5855	68.7349	69.0037	69.3343	69.6595	69.9655	70.2151	70.3464	70.3411	70.2393	70.087	69.9151	69.7477	69.616	69.5643	69.6813	69.9928	70.4457	70.9941	71.6271	72.3118	73.0368	73.7933	74.5482	75.2647	75.9236	76.4909	76.9335	77.2254
SCO6130	341.184	343.202	345.193	347.082	349.06	351.308	353.803	356.415	359.085	361.812	364.561	367.274	369.906	372.401	374.676	376.669	378.454	379.841	380.833	381.44	381.65	381.549	381.3	380.987	380.582	380.028	379.349	378.74	378.344	378.062	377.836	377.741	377.944	378.525	379.472	380.864	382.796	385.298	388.32	391.761	395.473	399.364	403.436	407.622	411.671	415.271	418.273	420.678	422.502
SCO6357	345.012	347.805	350.802	353.982	357.144	360.147	362.861	365.224	367.172	368.554	369.237	369.237	368.667	367.642	366.284	364.656	362.979	361.387	360.017	358.846	357.808	356.842	355.871	354.806	353.582	352.125	350.487	348.781	347.057	345.285	343.333	341.175	338.881	336.522	334.153	331.794	329.454	327.117	324.793	322.543	320.374	318.269	316.269	314.45	312.886	311.7	310.886	310.367	310.166
SCO6379	158.355	159.182	160.05	160.924	161.836	162.781	163.734	164.69	165.631	166.487	167.198	167.728	168.088	168.296	168.337	168.227	168.048	167.772	167.484	167.279	167.291	167.539	167.964	168.559	169.334	170.196	171.102	172.097	173.18	174.237	175.179	175.97	176.647	177.224	177.642	177.846	177.863	177.764	177.605	177.423	177.224	177.022	176.902	176.938	177.086	177.268	177.469	177.708	177.973
SCO6532	26.1563	26.2244	26.296	26.3743	26.4492	26.5176	26.5791	26.6263	26.654	26.6693	26.6786	26.6838	26.6851	26.6844	26.6841	26.6874	26.698	26.7062	26.7092	26.7079	26.7024	26.6924	26.68	26.6689	26.6614	26.6575	26.6566	26.6588	26.6643	26.6727	26.6838	26.6977	26.7118	26.727	26.7516	26.7953	26.8596	26.9366	27.0201	27.1112	27.2107	27.3203	27.4447	27.5852	27.7343	27.8866	28.0417	28.202	28.3676
SCO6722	206.338	205.619	205.012	204.578	204.308	204.22	204.299	204.499	204.804	205.239	205.816	206.539	207.404	208.409	209.556	210.903	212.438	214.417	216.885	219.699	222.727	226.024	229.753	233.956	238.548	243.433	248.648	254.38	260.679	267.303	274.081	280.873	287.486	293.764	299.681	305.201	310.355	315.289	320.082	324.617	328.777	332.465	335.554	337.921	339.532	340.396	340.478	339.691	338.059
SCO6773	206.687	206.952	207.167	207.329	207.455	207.602	207.786	208.011	208.303	208.684	209.157	209.752	210.524	211.502	212.673	214.023	215.582	217.228	218.95	220.714	222.437	224.067	225.637	227.176	228.611	229.824	230.799	231.58	232.176	232.614	232.969	233.252	233.407	233.423	233.341	233.176	232.97	232.784	232.666	232.635	232.7	232.865	233.127	233.48	233.927	234.463	235.055	235.652	236.211
SCO7233	165.456	164.057	162.658	161.308	159.935	158.479	156.967	155.495	154.117	152.816	151.573	150.415	149.413	148.615	148.015	147.611	147.368	147.382	147.698	148.277	149.06	150.026	151.194	152.536	153.981	155.461	156.981	158.503	159.948	161.332	162.752	164.17	165.47	166.643	167.72	168.655	169.451	170.19	170.933	171.685	172.446	173.182	173.755	174.054	174.142	174.086	173.852	173.36	172.598
SCO7657	1727.23	1723.09	1719.25	1716.2	1712.47	1707.51	1701.15	1693.44	1684.47	1674.39	1663.58	1652.63	1642.09	1632.62	1625.12	1620.26	1618.17	1620.05	1626.21	1635.69	1647.54	1661.22	1676.53	1693.02	1710.25	1728.7	1748.99	1770.17	1791.33	1813.73	1839.41	1867.78	1896.8	1926.23	1956.86	1988.85	2022.18	2057.75	2096.68	2139.07	2185.33	2235.89	2288.39	2340.36	2393.6	2450.9	2511.05	2570.33	2626.56
[truncated: 52 more columns]
