# Supplementary material for: σE of Streptomyces coelicolor can function both as a direct activator or repressor of transcription
Source: Commun Biol. 2024 Jan 6;7:46. doi: 10.1038/s42003-023-05716-y (PMC10771440; doi:10.1038/s42003-023-05716-y)
Supplement: Supplementary file 6 — Supplementary Data 3 [file 42003_2023_5716_MOESM6_ESM.xlsx]

## Sheet: SigE dependent
Model parameters of genes exclusively SigE controlled (for Supplementary Table S4)
target	reg	k1	k2	b	w
SCO0736	SCO3356	3.49975	0.00402386	-2.39445	0.00219684
SCO1023	SCO3356	23.8615	0.0024131	-4.14761	0.000849247
SCO1375	SCO3356	1.00019	0.00243219	-1.18907	0.00170297
SCO1403	SCO3356	9.35299	0.00176228	-0.797506	0.000625993
SCO1550	SCO3356	3.64623	0.00520835	-1.41752	0.00206728
SCO1749	SCO3356	16.586	0.0549613	-2.07371	0.00246689
SCO1982	SCO3356	2.05175	0.00329332	-1.08176	0.00371291
SCO2168	SCO3356	2020.03	0.0126018	-6.03469	0.000399531
SCO2663	SCO3356	928.591	0.00549228	-6.38776	0.000303007
SCO2836	SCO3356	0.0113072	0.000155595	-18.4306	0.0161758
SCO2939	SCO3356	7.78422	0.00816275	-1.33347	0.000509192
SCO2963	SCO3356	523.35	0.0535764	-3.07752	0.000212732
SCO2970	SCO3356	24.662	0.0635579	-4.28584	0.00834191
SCO3194	SCO3356	57.4005	0.0474292	-1.91446	0.00159883
SCO3342	SCO3356	19.8321	0.0465787	-0.577734	0.000728329
SCO3396	SCO3356	2.63013	0.0071008	-1.02647	0.00193683
SCO3940	SCO3356	7.0028	0.0279924	-1.06462	0.00252452
SCO4289	SCO3356	675.171	0.0638434	-3.86676	0.000531607
SCO4350	SCO3356	0.795105	0.000976957	4.71425	-0.00528902
SCO4471	SCO3356	80.2675	0.00149356	-5.57054	0.000589933
SCO4613	SCO3356	85.006	0.076	-0.522	0.00115
SCO4908	SCO3356	7.37708	0.0117749	-2.35226	0.00202007
SCO5254	SCO3356	4.76386	0.00120066	3.72208	-0.00325689
SCO5511	SCO3356	11.8966	0.0396038	-4.04976	0.00751022
SCO5605	SCO3356	4.53823	0.00721276	-2.30742	0.00228044
SCO5742	SCO3356	4.74271	0.000141595	3.73899	-0.0100425
SCO6722	SCO3356	37.5084	0.0717824	-1.26389	0.00119836
SCO7657	SCO3356	232.283	0.00460031	-3.96279	0.000793516

## Sheet: HrdB dependent
Model parameters of genes controlled by HrdB (for Supplementary Table S5)
target	reg	k1	k2	b	w
SCO1488	SCO5820	3.70341	0.00222319	-4.40609	0.00390439
SCO1595	SCO5820	677.141	0.00438146	-7.26317	0.00458239
SCO2387	SCO5820	0.480222	0.00273945	-0.203193	0.00120364
SCO3580	SCO5820	4.339	0.015	-2.846	0.011
SCO3609	SCO5820	1.25074	0.00360939	1.05307	1.77764e-08
SCO3629	SCO5820	2.52886	0.00462895	-3.40851	0.0113568
SCO3901	SCO5820	281.622	0.00115911	-7.21274	1.69506e-06
SCO4244	SCO5820	0.0929486	0.00101111	-2.05314	0.0128357
SCO4468	SCO5820	75.1422	0.000949166	-6.99876	0.00545381
SCO4921	SCO5820	1377.77	0.018596	-6.37297	0.00535216
SCO4934	SCO5820	45.6011	0.0653967	-4.52181	0.0212869
SCO4934	SCO5820	0.385	0.00304	5.315	5.7579e-07
SCO5128	SCO5820	7.38078	0.0157657	-2.09463	0.0095488
SCO5393	SCO5820	78.0641	0.0135868	-3.5238	0.00152655
SCO5535	SCO5820	0.81116	0.00376009	0.773886	5.9287e-10
SCO6130	SCO5820	7.72956	1.10019e-05	-5.09857	0.000985336
