# Supplementary material for: σE of Streptomyces coelicolor can function both as a direct activator or repressor of transcription
Source: Commun Biol. 2024 Jan 6;7:46. doi: 10.1038/s42003-023-05716-y (PMC10771440; doi:10.1038/s42003-023-05716-y)
Supplement: Supplementary file 7 — Supplementary Data 4 [file 42003_2023_5716_MOESM7_ESM.xlsx]

## Sheet: Sheet1
gene	Tran et al	this work
SCO0662	TRUE
SCO0663	TRUE
SCO0664	TRUE
SCO0736	TRUE	TRUE
SCO0848	TRUE
SCO0849	TRUE
SCO0877	TRUE
SCO0878	TRUE
SCO0879	TRUE
SCO1023	TRUE	TRUE
SCO1024	TRUE	TRUE
SCO1168	TRUE
SCO1647	TRUE
SCO1738	TRUE
SCO1755	TRUE	TRUE
SCO1875	TRUE
SCO2055	TRUE
SCO2167	TRUE	TRUE
SCO2168	TRUE	TRUE
SCO2255	TRUE
SCO2293	TRUE	TRUE
SCO2294	TRUE	TRUE
SCO2334	TRUE	TRUE
SCO2368	TRUE
SCO2410	TRUE
SCO2411	TRUE
SCO2412	TRUE
SCO2413	TRUE
SCO2414	TRUE
SCO2415	TRUE
SCO2416	TRUE
SCO2417	TRUE
SCO2418	TRUE
SCO2419	TRUE
SCO2609	TRUE
SCO2610	TRUE
SCO2611	TRUE	TRUE
SCO2629	TRUE
SCO2807	TRUE	TRUE
SCO2892	TRUE	TRUE
SCO2897	TRUE	TRUE
SCO2939	TRUE	TRUE
SCO2974	TRUE	TRUE
SCO2975	TRUE
SCO3034	TRUE	TRUE
SCO3044	TRUE
SCO3098	TRUE
SCO3194	TRUE	TRUE
SCO3202	TRUE	TRUE
SCO3341	TRUE	TRUE
SCO3342	TRUE	TRUE
SCO3396	TRUE	TRUE
SCO3397	TRUE
SCO3419	TRUE	TRUE
SCO3424	TRUE
SCO3481	TRUE	TRUE
SCO3548	TRUE
SCO3559	TRUE	TRUE
SCO3712	TRUE	TRUE
SCO3728	TRUE
SCO3761	TRUE
SCO3899	TRUE
SCO3900	TRUE
SCO3972	TRUE
SCO4042	TRUE
SCO4069	TRUE	TRUE
SCO4120	TRUE
SCO4133	TRUE	TRUE
SCO4134	TRUE	TRUE
SCO4158	TRUE
SCO4159	TRUE
SCO4253	TRUE
SCO4263	TRUE	TRUE
SCO4289	TRUE	TRUE
SCO4439	TRUE	TRUE
SCO4467	TRUE	TRUE
SCO4468	TRUE	TRUE
SCO4471	TRUE	TRUE
SCO4494	TRUE	TRUE
SCO4582	TRUE
SCO4613	TRUE	TRUE
SCO4651	TRUE
SCO4847	TRUE
SCO4849	TRUE
SCO4904	TRUE
SCO4934	TRUE	TRUE
SCO4968	TRUE
SCO5030	TRUE	TRUE
SCO5039	TRUE	TRUE
SCO5049	TRUE
SCO5213	TRUE	TRUE
SCO5255	TRUE
SCO5310	TRUE
SCO5358	TRUE	TRUE
SCO5535	TRUE	TRUE
SCO5536	TRUE	TRUE
SCO5705	TRUE
SCO5742	TRUE	TRUE
SCO5856	TRUE	TRUE
SCO5981	TRUE	TRUE
SCO6028	TRUE
SCO6130	TRUE	TRUE
SCO6177	TRUE
SCO6178	TRUE
SCO6179	TRUE
SCO6180	TRUE
SCO6181	TRUE
SCO6182	TRUE
SCO6183	TRUE
SCO6184	TRUE
SCO6185	TRUE
SCO6186	TRUE
SCO6187	TRUE
SCO6188	TRUE
SCO6189	TRUE
SCO6190	TRUE
SCO6262	TRUE
SCO6263	TRUE
SCO6353	TRUE	TRUE
SCO6354	TRUE	TRUE
SCO6355	TRUE	TRUE
SCO6356	TRUE	TRUE
SCO6357	TRUE	TRUE
SCO6379	TRUE	TRUE
SCO6750	TRUE
SCO6773	TRUE	TRUE
SCO6832	TRUE
SCO6833	TRUE
SCO6979	TRUE
SCO6980	TRUE
SCO6981	TRUE
SCO6982	TRUE
SCO7233	TRUE	TRUE
SCO7657	TRUE	TRUE
SCO7658	TRUE	TRUE
SCO7730	TRUE
SCOt11	TRUE
SCO1375		TRUE
SCO1385		TRUE
SCO1403		TRUE
SCO1488		TRUE
SCO1550		TRUE
SCO1595		TRUE
SCO1749		TRUE
SCO1963		TRUE
SCO1982		TRUE
SCO2356		TRUE
SCO2387		TRUE
SCO2621		TRUE
SCO2663		TRUE
SCO2836		TRUE
asRNA_SCO2943		TRUE
SCO2963		TRUE
SCO2970		TRUE
SCO3013		TRUE
SCO3030		TRUE
SCO3046		TRUE
SCO3133		TRUE
SCO3423		TRUE
SCO3580		TRUE
SCO3609		TRUE
SCO3629		TRUE
SCO3693		TRUE
SCO3720		TRUE
SCO3778		TRUE
SCO3796		TRUE
SCO3824		TRUE
SCO3901		TRUE
SCO3931		TRUE
SCO3940		TRUE
SCO3971		TRUE
SCO4244		TRUE
SCO4350		TRUE
asRNA_SCO4524		TRUE
SCO4615		TRUE
SCO4908		TRUE
SCO4921		TRUE
SCO5128		TRUE
ncRNA2772		TRUE
SCO5254		TRUE
SCO5393		TRUE
SCO5400		TRUE
SCO5511		TRUE
SCO5605		TRUE
SCO5943		TRUE
SCO6056		TRUE
asRNA_SCO6109		TRUE
SCO6532		TRUE
SCO6722		TRUE
sRNA209		TRUE
SCR7204		TRUE
SCO2837		TRUE
SCO4349		TRUE
SCO4348		TRUE
SCO4347		TRUE
SCO5392		TRUE
SCO4243		TRUE
SCO4242		TRUE
SCO1594		TRUE
SCO2388		TRUE
SCO3825		TRUE
SCO3719		TRUE
SCO3718		TRUE
SCO3717		TRUE
SCO3716		TRUE
SCO3012		TRUE
SCO3011		TRUE
SCO5944		TRUE
SCO5945		TRUE
SCO5946		TRUE
SCO5947		TRUE
SCO5948		TRUE
