# Supplementary material for: σE of Streptomyces coelicolor can function both as a direct activator or repressor of transcription
Source: Commun Biol. 2024 Jan 6;7:46. doi: 10.1038/s42003-023-05716-y (PMC10771440; doi:10.1038/s42003-023-05716-y)
Supplement: Supplementary file 8 — Supplementary Data 5 [file 42003_2023_5716_MOESM8_ESM.xlsx]

## Sheet: Figure 1
										Sample identifier: 20171215003 (Raw 1-D Image)				Signal intensity was analyzed using Quantity One software
										Name	Volume	Area	Max. Value
										SigE	INT*mm2	mm2	INT	Background subtraction	Normalization to RNAP	Normalization to 1st value
										background	4090.15	25.4904	179
										Sample in lane 2	4468.25	25.4904	180	378.095	378.095	1
										background	4452.04	25.4904	180
										Sample in lane 3	4460.13	25.4904	181	8.08952	8.92454	0.0236039
										background	4396.55	25.4904	179
										Sample in lane 4	4454.08	25.4904	179	57.5377	73.6518	0.194797
										background	3197.47	25.4904	176
										Sample in lane 5	4443.42	25.4904	180	1245.95	1245.95	1
										background	4422.57	25.4904	179
										Sample in lane 6	4472.42	25.4904	181	49.8485	45.7788	0.0367421
										background	4448.65	25.4904	180
										Sample in lane 7	4474.3	25.4904	180	25.6484	21.1762	0.016996
										background	3694.83	25.4904	179
										Sample in lane 2	4475.56	25.4904	181	780.723	780.723	1
										background	4468.76	25.4904	180
										Sample in lane 3	4477.98	25.4904	180	9.21657	7.94017	0.0101703
										background	4461.02	25.4904	179
										Sample in lane 4	4470.52	25.4904	180	9.50097	8.86431	0.011354
										background	3881.39	25.4904	178
										Sample in lane 5	4467.74	25.4904	180	586.348	586.348	1
										background	3657.67	25.4904	178
										Sample in lane 6	4465.5	25.4904	179	807.83	739.125	1.26056
										background	2656.98	25.4904	173
										Sample in lane 7	4454.19	25.4904	180	1797.21	1522.92	2.5973
										Name	Volume	Area	Max. Value
										RNAP	INT*mm2	mm2	INT	Background subtraction	Normalization to 1st value
										background	6265.4	47.231	179
										Sample in lane 2	8330.8	47.231	181	2065.39	1
										background	6459.69	47.231	179
										Sample in lane 3	8331.83	47.231	181	1872.14	0.906435
										background	6714.48	47.231	179
										Sample in lane 4	8327.99	47.231	181	1613.51	0.781213
										background	6257.45	47.231	178
										Sample in lane 5	8331.35	47.231	181	2073.9	1
										background	6153.88	47.7366	177
										Sample in lane 6	8412.15	47.7366	181	2258.27	1.0889
										background	5909.53	47.7366	178
										Sample in lane 7	8421.43	47.7366	183	2511.89	1.21119
										background	6554.16	47.7366	179
										Sample in lane 2	8381.41	47.7366	181	1827.25	1
										background	6270.49	47.7366	177
										Sample in lane 3	8391.48	47.7366	181	2120.99	1.16075
										background	6429.86	47.7366	178
										Sample in lane 4	8388.35	47.7366	180	1958.49	1.07182
										background	6715.71	47.7366	178
										Sample in lane 5	8389.91	47.7366	180	1674.2	1
										background	6555.63	47.7366	180
										Sample in lane 6	8385.46	47.7366	185	1829.83	1.09295
										background	6410.16	47.7366	178
										Sample in lane 7	8385.9	47.7366	181	1975.74	1.18011
RESULTS of the 1st replica
Type of stress		NaCl			Diamide			42 °C			EtOH
Normalized signal		1	0.0236039	0.194797	1	0.0367421	0.016996	1	0.0101703	0.011354	1	1.26056	2.5973
Time [Hours]		0	0.5	1	0	0.5	1	0	0.5	1	0	0.5	1
										Sample identifier: 20180228 (Raw 1-D Image)				Signal intensity was analyzed using Quantity One software
										Name	Volume	Area	Max. Value
										SigE	INT*mm2	mm2	INT	Background subtraction	Normalization to RNAP	Normalization to 1st value
										background	9501.61	55.173	181
										Sample in lane 5	9741.97	55.173	181	240.363	240.363	1
										background	9731.28	55.173	181
										Sample in lane 6	9743.45	55.173	181	12.1764	13.7074	0.0570281
										background	9734.04	55.173	181
										Sample in lane 7	9724.42	55.173	182	-9.6221	-6.58426	-0.027393
										background	8944.56	55.173	181
										Sample in lane 8	9737.21	55.173	181	792.657	792.657	1
										background	9751.82	55.173	181
										Sample in lane 9	9742.97	55.173	181	-8.84791	-6.15241	-0.00776175
										background	9765.21	55.173	181
										Sample in lane 10	9741.9	55.173	181	-23.3153	-16.9547	-0.0213897
										background	7348.64	55.173	179
										Sample in lane 2	9722.78	55.173	181	2374.15	2374.15	1
										background	9717.43	55.173	182
										Sample in lane 3	9722.16	55.173	182	4.72415	3.32252	0.00139946
										background	9694.74	55.173	181
										Sample in lane 4	9701.94	55.173	182	7.20473	6.19855	0.00261085
										background	6610.71	50.7175	178
										Sample in lane 5	8887.05	50.7175	180	2276.34	2276.34	1
										background	6123.38	50.7175	176
										Sample in lane 6	8869.96	50.7175	179	2746.59	3963.91	1.74136
										background	5896.05	50.7175	178
										Sample in lane 7	8871.89	50.7175	179	2975.85	6300.63	2.76788
										Sample identifier: 20180228 (Raw 1-D Image)				Signal intensity was analyzed using Quantity One software
										Name	Volume	Area	Max. Value
										RNAP	INT*mm2	mm2	INT	Background subtraction	Normalization to 1st value
										background	6730.95	51.1915	184
										Sample in lane 2	9322.95	51.1915	187	2592.01	1
										background	7015.53	51.1915	185
										Sample in lane 5	9318.02	51.1915	187	2302.49	0.888306
										background	5533.24	51.1915	182
										Sample in lane 6	9321.14	51.1915	186	3787.9	1.46138
										background	5587.29	51.1915	182
										Sample in lane 7	9314.91	51.1915	187	3727.62	1
										background	5774.84	51.1915	182
										Sample in lane 8	9339.24	51.1915	187	3564.4	1.43812
										background	5654.8	51.1915	183
										Sample in lane 2	9340.27	51.1915	187	3685.46	1.37515
										background	6351.05	51.1915	183
										Sample in lane 3	9363.8	51.1915	187	3012.75	1
										background	7572.93	51.1915	185
										Sample in lane 4	9368.92	51.1915	187	1795.99	1.42186
										background	8153.78	51.1915	185
										Sample in lane 5	9378.01	51.1915	187	1224.23	1.16232
RESULTS of the 2nc replica															1
Type of stress		NaCl			Diamide			42 °C			EtOH
Normalized signal		1	0.0570281	-0.027393	1	-0.00776175	-0.0213897	1	0.00139946	0.00261085	1	1.74136	2.76788		0.692897
Time [Hours]		0	0.5	1	0	0.5	1	0	0.5	1	0	0.5	1
															0.47231

## Sheet: Figure 4
RT-qPCR	No of cycles				Spikes				Spike normalization					POWER					Optical denstity					Normalized OD to wt					OD normalization					Normalized to max value as a one					Summary SCO7657 - values used to plot graphs in Fig. 4					Statistical analysis T-test SCO7657
SCO7657	wt	wt + EtOH	ΔsigE	ΔsigE + EtOH	wt	wt + EtOH	ΔsigE	ΔsigE + EtOH	wt	wt + EtOH	ΔsigE	ΔsigE + EtOH		wt	wt + EtOH	ΔsigE	ΔsigE + EtOH		wt	wt + EtOH	ΔsigE	ΔsigE + EtOH		wt	wt + EtOH	ΔsigE	ΔsigE + EtOH		wt	wt + EtOH	ΔsigE	ΔsigE + EtOH		wt	wt + EtOH	ΔsigE	ΔsigE + EtOH		wt	wt + EtOH	ΔsigE	ΔsigE + EtOH		wt vs ΔsigE	wt vs ΔsigE (both in EtOH)	wt vs wt in EtOH	ΔsigE vs ΔsigE in EtOH
1st replica	20.47	20.37	27.765	26.18	20.385	20.625	19.14	19.125	-0.085	0.255	-8.625	-7.055		0.942785	1.19334	0.00253289	0.00752027		0.808	0.74	0.968	0.887		1	0.915842	1.19802	1.09777		0.942785	1.30299	0.00211423	0.00685048		0.723553	1	0.00162259	0.00525749		0.907851	0.730436	0.0274574	0.0472213	Mean	0.000736936	0.026877	0.459422	0.669464	p value
2nd replica	23.45	24.48	27.56	26.58	19.95	19.305	19.995	19.77	-3.5	-5.175	-7.565	-6.81		0.0883883	0.0276802	0.0052809	0.00891222		0.885	0.796	0.774	0.729		1	0.899435	0.874576	0.823729		0.0883883	0.0307751	0.00603824	0.0108194		1	0.348181	0.0683149	0.122407		0.159607	0.340208	0.0357942	0.0652593	StDev
3rd replica	21.5	21.76	28.14	27.65	20.595	20.55	20.895	20.59	-0.905	-1.21	-7.245	-7.06		0.534033	0.432269	0.00659231	0.00749425		0.826	0.793	0.82	0.828		1	0.960048	0.992736	1.00242		0.534033	0.450257	0.00664055	0.00747615		1	0.843126	0.0124347	0.0139994
	No of cycles				Spikes				Spike normalization					POWER					Optical denstity					Normalized OD to wt					OD normalization					Normalized to max value as a one					Summary SCO6722 - values used to plot graphs in Fig. 4					Statistical analysis T-test SCO6722
SCO6722	wt	wt + EtOH	ΔsigE	ΔsigE + EtOH	wt	wt + EtOH	ΔsigE	ΔsigE + EtOH	wt	wt + EtOH	ΔsigE	ΔsigE + EtOH		wt	wt + EtOH	ΔsigE	ΔsigE + EtOH		wt	wt + EtOH	ΔsigE	ΔsigE + EtOH		wt	wt + EtOH	ΔsigE	ΔsigE + EtOH		wt	wt + EtOH	ΔsigE	ΔsigE + EtOH		wt	wt + EtOH	ΔsigE	ΔsigE + EtOH		wt	wt + EtOH	ΔsigE	ΔsigE + EtOH		wt vs ΔsigE	wt vs ΔsigE (both in EtOH)	wt vs wt in EtOH	ΔsigE vs ΔsigE in EtOH
1st replica	29.92	28.99	31.83	29.705	20.385	20.625	19.14	19.125	-9.535	-8.365	-12.69	-10.58		0.00134797	0.00303308	0.000151332	0.000653285		0.808	0.74	0.968	0.887		1	0.915842	1.19802	1.09777		0.00134797	0.0033118	0.000126318	0.000595101		0.40702	1	0.0381418	0.179691		0.281404	1	0.0415462	0.132925	Mean	0.0847873	1.79514e-05	0.0022763	0.0858768	p value
2nd replica	27.62	25.66	30.15	28.92	19.95	19.305	19.995	19.77	-7.67	-6.355	-10.155	-9.15		0.00491021	0.0122167	0.000877082	0.00176025		0.885	0.796	0.774	0.729		1	0.899435	0.874576	0.823729		0.00491021	0.0135827	0.00100287	0.00213693		0.361506	1	0.0738343	0.157328		0.179604	0	0.0307277	0.0626411	StDev
3rd replica	29.9	26.19	32.79	30.185	20.595	20.55	20.895	20.59	-9.305	-5.64	-11.895	-9.595		0.00158094	0.0200535	0.000262572	0.00129306		0.826	0.793	0.82	0.828		1	0.960048	0.992736	1.00242		0.00158094	0.020888	0.000264493	0.00128993		0.0756865	1	0.0126624	0.0617546
	No of cycles				Spikes				Spike normalization					POWER					Optical denstity					Normalized OD to wt					OD normalization					Normalized to max value as a one					Summary SCO3396 - values used to plot graphs in Fig. 4					Statistical analysis T-test SCO3396
SCO3396	wt	wt + EtOH	ΔsigE	ΔsigE + EtOH	wt	wt + EtOH	ΔsigE	ΔsigE + EtOH	wt	wt + EtOH	ΔsigE	ΔsigE + EtOH		wt	wt + EtOH	ΔsigE	ΔsigE + EtOH		wt	wt + EtOH	ΔsigE	ΔsigE + EtOH		wt	wt + EtOH	ΔsigE	ΔsigE + EtOH		wt	wt + EtOH	ΔsigE	ΔsigE + EtOH		wt	wt + EtOH	ΔsigE	ΔsigE + EtOH		wt	wt + EtOH	ΔsigE	ΔsigE + EtOH		wt vs ΔsigE	wt vs ΔsigE (both in EtOH)	wt vs wt in EtOH	ΔsigE vs ΔsigE in EtOH
1st replica	31.065	27.15	35.335	36.185	20.385	20.625	19.14	19.125	-10.68	-6.525	-16.195	-17.06		0.000609536	0.0108587	1.33297e-05	7.3186e-06		0.808	0.74	0.968	0.887		1	0.915842	1.19802	1.09777		0.000609536	0.0118566	1.11264e-05	6.66678e-06		0.0514092	1	0.000938418	0.000562286		0.178269	1	0.0469285	0.0222383	Mean	0.253743	8.1257e-07	0.000789168	0.612573	p value
2nd replica	33.265	31.265	34.955	35.925	19.95	19.305	19.995	19.77	-13.315	-11.96	-14.96	-16.155		9.81263e-05	0.000251004	3.13755e-05	1.37044e-05		0.885	0.796	0.774	0.729		1	0.899435	0.874576	0.823729		9.81263e-05	0.000279069	3.58751e-05	1.6637e-05		0.35162	1	0.128553	0.0596163		0.155412	0	0.0708783	0.0325078	StDev
3rd replica	31.93	29.02	35.785	36.255	20.595	20.55	20.895	20.59	-11.335	-8.47	-14.89	-15.665		0.000387102	0.00282017	3.29354e-05	1.92471e-05		0.826	0.793	0.82	0.828		1	0.960048	0.992736	1.00242		0.000387102	0.00293753	3.31764e-05	1.92006e-05		0.131778	1	0.011294	0.0065363
	No of cycles				Spikes				Spike normalization					POWER					Optical denstity					Normalized OD to wt					OD normalization					Normalized to max value as a one					Summary SCO4350 - values used to plot graphs in Fig. 4					Statistical analysis T-test SCO4350
SCO4350	wt	wt + EtOH	ΔsigE	ΔsigE + EtOH	wt	wt + EtOH	ΔsigE	ΔsigE + EtOH	wt	wt + EtOH	ΔsigE	ΔsigE + EtOH		wt	wt + EtOH	ΔsigE	ΔsigE + EtOH		wt	wt + EtOH	ΔsigE	ΔsigE + EtOH		wt	wt + EtOH	ΔsigE	ΔsigE + EtOH		wt	wt + EtOH	ΔsigE	ΔsigE + EtOH		wt	wt + EtOH	ΔsigE	ΔsigE + EtOH		wt	wt + EtOH	ΔsigE	ΔsigE + EtOH		wt vs ΔsigE	wt vs ΔsigE (both in EtOH)	wt vs wt in EtOH	ΔsigE vs ΔsigE in EtOH
1st replica	33.52	35.44	25.475	29.26	20.385	20.625	19.14	19.125	-13.135	-14.815	-6.335	-10.135		0.000111166	3.46929e-05	0.0123873	0.000889326		0.808	0.74	0.968	0.887		1	0.915842	1.19802	1.09777		0.000111166	3.78809e-05	0.0103398	0.000810119		0.0107513	0.00366361	1	0.0783498		0.0190036	0.00803395	1	0.0575009	Mean	3.47929e-09	0.0484413	0.143621	6.69787e-07	p value
2nd replica	30.255	32.175	25.305	30.59	19.95	19.305	19.995	19.77	-10.305	-12.87	-5.31	-10.82		0.000790471	0.000133581	0.0252076	0.000553166		0.885	0.796	0.774	0.729		1	0.899435	0.874576	0.823729		0.000790471	0.000148516	0.0288226	0.000671539		0.0274254	0.00515277	1	0.023299		0.00833835	0.00632398	0	0.0298559	StDev
3rd replica	33.86	34.175	28.44	31.94	20.595	20.55	20.895	20.59	-13.265	-13.625	-7.545	-11.35		0.000101587	7.91528e-05	0.00535462	0.000383098		0.826	0.793	0.82	0.828		1	0.960048	0.992736	1.00242		0.000101587	8.24467e-05	0.0053938	0.000382172		0.018834	0.0152855	1	0.070854

## Sheet: Figure 5
RT-qPCR	No of cycles				Spikes				Spike normalization					POWER					Optical denstity					Normalized OD to wt					OD normalization					Normalized to max value as a one					Summary SCO1595 - values used to plot graphs in Fig. 5					Statistical analysis T-test SCO1595
SCO1595	wt	wt + EtOH	ΔsigE	ΔsigE + EtOH	wt	wt + EtOH	ΔsigE	ΔsigE + EtOH	wt	wt + EtOH	ΔsigE	ΔsigE + EtOH		wt	wt + EtOH	ΔsigE	ΔsigE + EtOH		wt	wt + EtOH	ΔsigE	ΔsigE + EtOH		wt	wt + EtOH	ΔsigE	ΔsigE + EtOH		wt	wt + EtOH	ΔsigE	ΔsigE + EtOH		wt	wt + EtOH	ΔsigE	ΔsigE + EtOH		wt	wt + EtOH	ΔsigE	ΔsigE + EtOH		wt vs ΔsigE	wt vs ΔsigE (both in EtOH)	wt vs wt in EtOH	ΔsigE vs ΔsigE in EtOH
1st replica	26.085	28.335	23.82	24.56	20.385	20.625	19.14	19.125	-5.7	-7.71	-4.68	-5.435		0.0192366	0.00477594	0.0390103	0.0231154		0.808	0.74	0.968	0.887		1	0.915842	1.19802	1.09777		0.0192366	0.00521481	0.0325623	0.0210567		0.590763	0.160148	1	0.646657		0.703133	0.287634	1	0.511422	Mean	0.0745544	0.184429	0.0533256	0.0102247	p value
2nd replica	24.57	25.12	24.735	25.365	19.95	19.305	19.995	19.77	-4.62	-5.815	-4.74	-5.595		0.0406669	0.0177628	0.0374212	0.0206889		0.885	0.796	0.774	0.729		1	0.899435	0.874576	0.823729		0.0406669	0.0197488	0.0427878	0.0251161		0.950433	0.461552	1	0.586993		0.214464	0.155975	0	0.184985	StDev
3rd replica	25.36	26.61	24.855	26.27	20.595	20.55	20.895	20.59	-4.765	-6.06	-3.96	-5.68		0.0367783	0.0149885	0.0642571	0.0195052		0.826	0.793	0.82	0.828		1	0.960048	0.992736	1.00242		0.0367783	0.0156122	0.0647273	0.0194581		0.568204	0.2412	1	0.300616
	No of cycles				Spikes				Spike normalization					POWER					Optical denstity					Normalized OD to wt					OD normalization					Normalized to max value as a one					Summary SCO5393 - values used to plot graphs in Fig. 5					Statistical analysis T-test SCO5393
SCO5393	wt	wt + EtOH	ΔsigE	ΔsigE + EtOH	wt	wt + EtOH	ΔsigE	ΔsigE + EtOH	wt	wt + EtOH	ΔsigE	ΔsigE + EtOH		wt	wt + EtOH	ΔsigE	ΔsigE + EtOH		wt	wt + EtOH	ΔsigE	ΔsigE + EtOH		wt	wt + EtOH	ΔsigE	ΔsigE + EtOH		wt	wt + EtOH	ΔsigE	ΔsigE + EtOH		wt	wt + EtOH	ΔsigE	ΔsigE + EtOH		wt	wt + EtOH	ΔsigE	ΔsigE + EtOH		wt vs ΔsigE	wt vs ΔsigE (both in EtOH)	wt vs wt in EtOH	ΔsigE vs ΔsigE in EtOH
1st replica	25.94	28.625	25.355	25.87	20.385	20.625	19.14	19.125	-5.555	-8	-6.215	-6.745		0.0212705	0.00390625	0.0134617	0.00932294		0.808	0.74	0.968	0.887		1	0.915842	1.19802	1.09777		0.0212705	0.0042652	0.0112366	0.0084926		1	0.200522	0.52827	0.399266		1	0.40721	0.674407	0.48528	Mean	0.011822	0.559231	0.00572249	0.109273	p value
2nd replica	24.625	24.93	25.24	25.495	19.95	19.305	19.995	19.77	-4.675	-5.625	-5.245	-5.725		0.0391458	0.0202631	0.0263692	0.0189062		0.885	0.796	0.774	0.729		1	0.899435	0.874576	0.823729		0.0391458	0.0225287	0.0301509	0.0229519		1	0.575508	0.770221	0.586319		0	0.190418	0.128586	0.0944278	StDev
3rd replica	25.76	26.94	26.535	26.84	20.595	20.55	20.895	20.59	-5.165	-6.39	-5.64	-6.25		0.0278728	0.0119239	0.0200535	0.013139		0.826	0.793	0.82	0.828		1	0.960048	0.992736	1.00242		0.0278728	0.0124201	0.0202003	0.0131073		1	0.4456	0.724731	0.470254
	No of cycles				Spikes				Spike normalization					POWER					Optical denstity					Normalized OD to wt					OD normalization					Normalized to max value as a one					Summary SCO5535 - values used to plot graphs in Fig. 5					Statistical analysis T-test SCO5535
SCO5535	wt	wt + EtOH	ΔsigE	ΔsigE + EtOH	wt	wt + EtOH	ΔsigE	ΔsigE + EtOH	wt	wt + EtOH	ΔsigE	ΔsigE + EtOH		wt	wt + EtOH	ΔsigE	ΔsigE + EtOH		wt	wt + EtOH	ΔsigE	ΔsigE + EtOH		wt	wt + EtOH	ΔsigE	ΔsigE + EtOH		wt	wt + EtOH	ΔsigE	ΔsigE + EtOH		wt	wt + EtOH	ΔsigE	ΔsigE + EtOH		wt	wt + EtOH	ΔsigE	ΔsigE + EtOH		wt vs ΔsigE	wt vs ΔsigE (both in EtOH)	wt vs wt in EtOH	ΔsigE vs ΔsigE in EtOH
1st replica	27.955	27.525	23.365	23.155	20.385	20.625	19.14	19.125	-7.57	-6.9	-4.225	-4.03		0.00526263	0.00837323	0.0534747	0.0612138		0.808	0.74	0.968	0.887		1	0.915842	1.19802	1.09777		0.00526263	0.00914266	0.0446359	0.0557618		0.094377	0.163959	0.800474	1		0.119318	0.25669	0.825236	1	Mean	0.000293289	0.00158112	0.247165	0.0291037	p value
2nd replica	25.34	25.035	23.49	22.935	19.95	19.305	19.995	19.77	-5.39	-5.73	-3.495	-3.165		0.0238478	0.0188407	0.0886952	0.111491		0.885	0.796	0.774	0.729		1	0.899435	0.874576	0.823729		0.0238478	0.0209473	0.101415	0.135349		0.176195	0.154765	0.749284	1		0.0493805	0.16864	0.0908988	0	StDev
3rd replica	28.575	26.22	25.48	25.05	20.595	20.55	20.895	20.59	-7.98	-5.67	-4.585	-4.46		0.00396078	0.0196408	0.0416656	0.0454366		0.826	0.793	0.82	0.828		1	0.960048	0.992736	1.00242		0.00396078	0.0204582	0.0419705	0.0453269		0.0873825	0.451347	0.92595	1
	No of cycles				Spikes				Spike normalization					POWER					Optical denstity					Normalized OD to wt					OD normalization					Normalized to max value as a one					Summary SCO4921 - values used to plot graphs in Fig. 5					Statistical analysis T-test SCO4921
SCO4921	wt	wt + EtOH	ΔsigE	ΔsigE + EtOH	wt	wt + EtOH	ΔsigE	ΔsigE + EtOH	wt	wt + EtOH	ΔsigE	ΔsigE + EtOH		wt	wt + EtOH	ΔsigE	ΔsigE + EtOH		wt	wt + EtOH	ΔsigE	ΔsigE + EtOH		wt	wt + EtOH	ΔsigE	ΔsigE + EtOH		wt	wt + EtOH	ΔsigE	ΔsigE + EtOH		wt	wt + EtOH	ΔsigE	ΔsigE + EtOH		wt	wt + EtOH	ΔsigE	ΔsigE + EtOH		wt vs ΔsigE	wt vs ΔsigE (both in EtOH)	wt vs wt in EtOH	ΔsigE vs ΔsigE in EtOH
1st replica	31.56	31.535	26.02	25.445	20.385	20.625	19.14	19.125	-11.175	-10.91	-6.88	-6.32		0.000432504	0.000519712	0.00849012	0.0125167		0.808	0.74	0.968	0.887		1	0.915842	1.19802	1.09777		0.000432504	0.000567469	0.00708679	0.0114019		0.0379325	0.0497696	0.621543	1		0.081079	0.118317	0.774155	1	Mean	0.00133625	1.35655e-05	0.526459	0.0416376	p value
2nd replica	29.9	29.515	27.77	27.39	19.95	19.305	19.995	19.77	-9.95	-10.21	-7.775	-7.62		0.001011	0.000844275	0.00456554	0.00508337		0.885	0.796	0.774	0.729		1	0.899435	0.874576	0.823729		0.001011	0.000938672	0.00522028	0.00617117		0.163827	0.152106	0.845915	1		0.0716834	0.0593657	0.132244	0	StDev
3rd replica	31.8	29.93	27.745	27.2	20.595	20.55	20.895	20.59	-11.205	-9.38	-6.85	-6.61		0.000423603	0.00150085	0.00866851	0.0102374		0.826	0.793	0.82	0.828		1	0.960048	0.992736	1.00242		0.000423603	0.00156331	0.00873194	0.0102127		0.041478	0.153075	0.855006	1

## Sheet: Figure 6
RT-qPCR	No of cycles				Spikes				Spike normalization					POWER					Optical denstity					Normalized OD to wt					OD normalization					Normalized to max value as a one					Summary SCO3796 - values used to plot graphs in Fig. 6					Statistical analysis T-test SCO3796
SCO3796	wt	wt + EtOH	ΔsigE	ΔsigE + EtOH	wt	wt + EtOH	ΔsigE	ΔsigE + EtOH	wt	wt + EtOH	ΔsigE	ΔsigE + EtOH		wt	wt + EtOH	ΔsigE	ΔsigE + EtOH		wt	wt + EtOH	ΔsigE	ΔsigE + EtOH		wt	wt + EtOH	ΔsigE	ΔsigE + EtOH		wt	wt + EtOH	ΔsigE	ΔsigE + EtOH		wt	wt + EtOH	ΔsigE	ΔsigE + EtOH		wt	wt + EtOH	ΔsigE	ΔsigE + EtOH		wt vs ΔsigE	wt vs ΔsigE (both in EtOH)	wt vs wt in EtOH	ΔsigE vs ΔsigE in EtOH
1st replica	29.64	29.115	27.745	26.24	20.385	20.625	19.14	19.125	-9.255	-8.49	-8.605	-7.115		0.00163669	0.00278135	0.00256825	0.00721392		0.808	0.74	0.968	0.887		1	0.915842	1.19802	1.09777		0.00163669	0.00303693	0.00214374	0.00657142		0.249062	0.462142	0.326222	1		0.255615	0.717139	0.426985	0.672279	Mean	0.128965	0.907584	0.0425011	0.509647	p value
2nd replica	28.795	26.69	28.385	26.745	19.95	19.305	19.995	19.77	-8.845	-7.385	-8.39	-6.975		0.00217465	0.00598265	0.00298098	0.00794906		0.885	0.796	0.774	0.729		1	0.899435	0.874576	0.823729		0.00217465	0.00665156	0.00340848	0.00965009		0.22535	0.689274	0.353207	1		0.0340182	0.270009	0.151757	0.56763	StDev
3rd replica	29.98	28.22	29.25	34.09	20.595	20.55	20.895	20.59	-9.385	-7.67	-8.355	-13.5		0.00149566	0.00491021	0.00305418	8.63167e-05		0.826	0.793	0.82	0.828		1	0.960048	0.992736	1.00242		0.00149566	0.00511454	0.00307653	8.61083e-05		0.292433	1	0.601525	0.016836
	No of cycles				Spikes				Spike normalization					POWER					Optical denstity					Normalized OD to wt					OD normalization					Normalized to max value as a one					Summary SCO4615 - values used to plot graphs in Fig. 6					Statistical analysis T-test SCO4615
SCO4615	wt	wt + EtOH	ΔsigE	ΔsigE + EtOH	wt	wt + EtOH	ΔsigE	ΔsigE + EtOH	wt	wt + EtOH	ΔsigE	ΔsigE + EtOH		wt	wt + EtOH	ΔsigE	ΔsigE + EtOH		wt	wt + EtOH	ΔsigE	ΔsigE + EtOH		wt	wt + EtOH	ΔsigE	ΔsigE + EtOH		wt	wt + EtOH	ΔsigE	ΔsigE + EtOH		wt	wt + EtOH	ΔsigE	ΔsigE + EtOH		wt	wt + EtOH	ΔsigE	ΔsigE + EtOH		wt vs ΔsigE	wt vs ΔsigE (both in EtOH)	wt vs wt in EtOH	ΔsigE vs ΔsigE in EtOH
1st replica	31.915	31.895	32.005	31.625	20.385	20.625	19.14	19.125	-11.53	-11.27	-12.865	-12.5		0.000338161	0.000404941	0.000134045	0.000172633		0.808	0.74	0.968	0.887		1	0.915842	1.19802	1.09777		0.000338161	0.000442152	0.000111888	0.000157258		0.764808	1	0.253054	0.355665		0.721813	0.641948	0.702604	0.639527	Mean	0.9397	0.993361	0.720834	0.842316	p value
2nd replica	33.805	34.65	33.97	33.605	19.95	19.305	19.995	19.77	-13.855	-15.345	-13.975	-13.835		6.74884e-05	2.40267e-05	6.2102e-05	6.84305e-05		0.885	0.796	0.774	0.729		1	0.899435	0.874576	0.823729		6.74884e-05	2.67131e-05	7.10081e-05	8.30741e-05		0.812388	0.321558	0.854756	1		0.118097	0.340785	0.396036	0.328928	StDev
3rd replica	33.455	33.43	33	33.51	20.595	20.55	20.895	20.59	-12.86	-12.88	-12.105	-12.92		0.00013451	0.000132658	0.000227003	0.000129031		0.826	0.793	0.82	0.828		1	0.960048	0.992736	1.00242		0.00013451	0.000138179	0.000228664	0.000128719		0.588242	0.604286	1	0.562917
	No of cycles				Spikes				Spike normalization					POWER					Optical denstity					Normalized OD to wt					OD normalization					Normalized to max value as a one					Summary SCO5213 - values used to plot graphs in Fig. 6					Statistical analysis T-test SCO5213
SCO5213	wt	wt + EtOH	ΔsigE	ΔsigE + EtOH	wt	wt + EtOH	ΔsigE	ΔsigE + EtOH	wt	wt + EtOH	ΔsigE	ΔsigE + EtOH		wt	wt + EtOH	ΔsigE	ΔsigE + EtOH		wt	wt + EtOH	ΔsigE	ΔsigE + EtOH		wt	wt + EtOH	ΔsigE	ΔsigE + EtOH		wt	wt + EtOH	ΔsigE	ΔsigE + EtOH		wt	wt + EtOH	ΔsigE	ΔsigE + EtOH		wt	wt + EtOH	ΔsigE	ΔsigE + EtOH		wt vs ΔsigE	wt vs ΔsigE (both in EtOH)	wt vs wt in EtOH	ΔsigE vs ΔsigE in EtOH
1st replica	33.575	35.445	32.295	31.715	20.385	20.625	19.14	19.125	-13.19	-14.82	-13.155	-12.59		0.000107008	3.45729e-05	0.000109635	0.000162193		0.808	0.74	0.968	0.887		1	0.915842	1.19802	1.09777		0.000107008	3.77498e-05	9.15138e-05	0.000147747		0.72426	0.255502	0.619393	1		0.701429	0.475084	0.492856	1	Mean	0.0561079	0.0316947	0.244429	0.0018727	p value
2nd replica	32.385	32.63	33.355	31.82	19.95	19.305	19.995	19.77	-12.435	-13.325	-13.36	-12.05		0.000180589	9.74485e-05	9.51129e-05	0.000235824		0.885	0.796	0.774	0.729		1	0.899435	0.874576	0.823729		0.000180589	0.000108344	0.000108753	0.000286289		0.630794	0.378444	0.379872	1		0.0624334	0.280671	0.120334	0	StDev
3rd replica	33.94	33.875	34.895	33.515	20.595	20.55	20.895	20.59	-13.345	-13.325	-14	-12.925		9.61069e-05	9.74485e-05	6.10352e-05	0.000128584		0.826	0.793	0.82	0.828		1	0.960048	0.992736	1.00242		9.61069e-05	0.000101504	6.14818e-05	0.000128274		0.749234	0.791307	0.479302	1
	No of cycles				Spikes				Spike normalization					POWER					Optical denstity					Normalized OD to wt					OD normalization					Normalized to max value as a one					Summary SCO5981 - values used to plot graphs in Fig. 6					Statistical analysis T-test SCO5981
SCO5981	wt	wt + EtOH	ΔsigE	ΔsigE + EtOH	wt	wt + EtOH	ΔsigE	ΔsigE + EtOH	wt	wt + EtOH	ΔsigE	ΔsigE + EtOH		wt	wt + EtOH	ΔsigE	ΔsigE + EtOH		wt	wt + EtOH	ΔsigE	ΔsigE + EtOH		wt	wt + EtOH	ΔsigE	ΔsigE + EtOH		wt	wt + EtOH	ΔsigE	ΔsigE + EtOH		wt	wt + EtOH	ΔsigE	ΔsigE + EtOH		wt	wt + EtOH	ΔsigE	ΔsigE + EtOH		wt vs ΔsigE	wt vs ΔsigE (both in EtOH)	wt vs wt in EtOH	ΔsigE vs ΔsigE in EtOH
1st replica	34.855	35.515	29.75	30.28	20.385	20.625	19.14	19.125	-14.47	-14.89	-10.61	-11.155		4.40652e-05	3.29354e-05	0.000639841	0.000438541		0.808	0.74	0.968	0.887		1	0.915842	1.19802	1.09777		4.40652e-05	3.59619e-05	0.000534082	0.000399483		0.0825065	0.0673341	1	0.747981		0.156126	0.0885818	1	0.709278	Mean	0.00113518	0.0152237	0.546791	0.127521	p value
2nd replica	32.24	33.975	30.99	30.925	19.95	19.305	19.995	19.77	-12.29	-14.67	-10.995	-11.155		0.000199683	3.8361e-05	0.000489976	0.000438541		0.885	0.796	0.774	0.729		1	0.899435	0.874576	0.823729		0.000199683	4.26501e-05	0.000560244	0.000532385		0.356421	0.0761277	1	0.950274		0.175477	0.0295159	0	0.262496	StDev
3rd replica	35.325	33.285	30.55	31.45	20.595	20.55	20.895	20.59	-14.73	-12.735	-9.655	-10.86		3.67983e-05	0.000146684	0.00124038	0.00053804		0.826	0.793	0.82	0.828		1	0.960048	0.992736	1.00242		3.67983e-05	0.000152788	0.00124946	0.00053674		0.0294514	0.122284	1	0.429578
	No of cycles				Spikes				Spike normalization					POWER					Optical denstity					Normalized OD to wt					OD normalization					Normalized to max value as a one					Summary SCO3824 - values used to plot graphs in Fig. 6					Statistical analysis T-test SCO3824
SCO3824	wt	wt + EtOH	ΔsigE	ΔsigE + EtOH	wt	wt + EtOH	ΔsigE	ΔsigE + EtOH	wt	wt + EtOH	ΔsigE	ΔsigE + EtOH		wt	wt + EtOH	ΔsigE	ΔsigE + EtOH		wt	wt + EtOH	ΔsigE	ΔsigE + EtOH		wt	wt + EtOH	ΔsigE	ΔsigE + EtOH		wt	wt + EtOH	ΔsigE	ΔsigE + EtOH		wt	wt + EtOH	ΔsigE	ΔsigE + EtOH		wt	wt + EtOH	ΔsigE	ΔsigE + EtOH		wt vs ΔsigE	wt vs ΔsigE (both in EtOH)	wt vs wt in EtOH	ΔsigE vs ΔsigE in EtOH
1st replica	33.985	33.455	30.895	25.055	20.385	20.625	19.14	19.125	-13.6	-12.83	-11.755	-5.93		8.05364e-05	0.000137336	0.000289329	0.0164018		0.808	0.74	0.968	0.887		1	0.915842	1.19802	1.09777		8.05364e-05	0.000149956	0.000241506	0.014941		0.00539029	0.0100366	0.016164	1		0.0950871	0.101555	0.140822	1	Mean	0.766246	0.00019026	0.956813	0.00158645	p value
2nd replica	30.54	30.27	30.36	28.77	19.95	19.305	19.995	19.77	-10.59	-10.965	-10.365	-9		0.000648772	0.000500272	0.00075827	0.00195312		0.885	0.796	0.774	0.729		1	0.899435	0.874576	0.823729		0.000648772	0.000556207	0.000867015	0.00237108		0.273619	0.23458	0.365663	1		0.154614	0.117885	0.195102	0	StDev
3rd replica	34.97	31.72	32.58	27.64	20.595	20.55	20.895	20.59	-14.375	-11.17	-11.685	-7.05		4.70645e-05	0.000434005	0.000303714	0.00754638		0.826	0.793	0.82	0.828		1	0.960048	0.992736	1.00242		4.70645e-05	0.000452066	0.000305936	0.00752815		0.00625181	0.0600501	0.0406389	1
	No of cycles				Spikes				Spike normalization					POWER					Optical denstity					Normalized OD to wt					OD normalization					Normalized to max value as a one					Summary SCO6532 - values used to plot graphs in Fig. 6					Statistical analysis T-test SCO6532
SCO6532	wt	wt + EtOH	ΔsigE	ΔsigE + EtOH	wt	wt + EtOH	ΔsigE	ΔsigE + EtOH	wt	wt + EtOH	ΔsigE	ΔsigE + EtOH		wt	wt + EtOH	ΔsigE	ΔsigE + EtOH		wt	wt + EtOH	ΔsigE	ΔsigE + EtOH		wt	wt + EtOH	ΔsigE	ΔsigE + EtOH		wt	wt + EtOH	ΔsigE	ΔsigE + EtOH		wt	wt + EtOH	ΔsigE	ΔsigE + EtOH		wt	wt + EtOH	ΔsigE	ΔsigE + EtOH		wt vs ΔsigE	wt vs ΔsigE (both in EtOH)	wt vs wt in EtOH	ΔsigE vs ΔsigE in EtOH
1st replica	28.14	26.855	25.425	22.715	20.385	20.625	19.14	19.125	-7.755	-6.23	-6.285	-3.59		0.00462927	0.0133224	0.0128241	0.0830429		0.808	0.74	0.968	0.887		1	0.915842	1.19802	1.09777		0.00462927	0.0145466	0.0107044	0.0756467		0.0611959	0.192297	0.141505	1		0.0884658	0.284816	0.243474	1	Mean	0.064184	0.000102171	0.0192825	0.000179443	p value
2nd replica	26.805	25.015	25.725	24.015	19.95	19.305	19.995	19.77	-6.855	-5.71	-5.73	-4.245		0.00863852	0.0191038	0.0188407	0.0527385		0.885	0.796	0.774	0.729		1	0.899435	0.874576	0.823729		0.00863852	0.0212397	0.0215427	0.0640241		0.134926	0.331746	0.336478	1		0.0404381	0.0801267	0.0977952	0	StDev
3rd replica	27.23	24.99	25.675	23.37	20.595	20.55	20.895	20.59	-6.635	-4.44	-4.78	-2.78		0.0100616	0.0460709	0.0363979	0.145592		0.826	0.793	0.82	0.828		1	0.960048	0.992736	1.00242		0.0100616	0.0479881	0.0366643	0.14524		0.0692755	0.330406	0.252439	1

## Sheet: Figure 7
Figure 7 Indigoidine measurement
1st replica	Experiment identifier 20230125
strain	mg of wet biomass	OD613	OD/mg	genotype	Background of wt signal substraction	Normalization to wt variant of the promoter
LK3626	90	1.12	0.0124444	A3(2) M145/pBPSA1-PSCO7657-bpsA::apr	0.0121661	1
LK3630	160	0.5894	0.00368375	A3(2) M145/pBPSA1-PSCO7657-SigEmut-bpsA::apr	0.00340542	0.27991
LK3633	160	0.0747	0.000466875	A3(2) M145/pBPSA1-PSCO4350-bpsA::apr	0.000188542	1
LK3635	60	0.067	0.00111667	A3(2) M145/pBPSA1-PSCO4350- SigEmut-bpsA::apr	0.000838333	4.44641
LK3716	120	0.0334	0.000278333	A3(2)M145/pBPSA-bpsA::apr
2nd replica	Experiment identifier 20230201
strain	mg of wet biomass	OD613	OD/mg	genotype	Background of wt signal substraction	Normalization to wt variant of the promoter
LK3626	160	1.4412	0.0090075	A3(2) M145/pBPSA1-PSCO7657-bpsA::apr	0.00878295	1
LK3630	130	0.163	0.00125385	A3(2) M145/pBPSA1-PSCO7657-SigEmut-bpsA::apr	0.0010293	0.117193
LK3633	190	0.1771	0.000932105	A3(2) M145/pBPSA1-PSCO4350-bpsA::apr	0.00070756	1
LK3635	180	0.6292	0.00349556	A3(2) M145/pBPSA1-PSCO4350- SigEmut-bpsA::apr	0.00327101	4.62295
LK3716	110	0.0247	0.000224545	A3(2)M145/pBPSA-bpsA::apr
3rd replica	Experiment identifier 20230201
strain	mg of wet biomass	OD613	OD/mg	genotype	Background of wt signal substraction	Normalization to wt variant of the promoter
LK3626	140	0.6555	0.00468214	A3(2) M145/pBPSA1-PSCO7657-bpsA::apr	0.00454477	1
LK3630	120	0.1105	0.000920833	A3(2) M145/pBPSA1-PSCO7657-SigEmut-bpsA::apr	0.000783465	0.172388
LK3633	200	0.0911	0.0004555	A3(2) M145/pBPSA1-PSCO4350-bpsA::apr	0.000318132	1
LK3635	140	0.2083	0.00148786	A3(2) M145/pBPSA1-PSCO4350- SigEmut-bpsA::apr	0.00135049	4.24506
LK3716	190	0.0261	0.000137368	A3(2)M145/pBPSA-bpsA::apr
Summary - values used to plot the graph in Fig. 7
				Mean	StDev
SCO7657 wt	1	1	1	1	0
SCO7657 mut	0.27991	0.117193	0.172388	0.18983	0.0827489
SCO4350 wt	1	1	1	1	0
SCO4350 mut	4.44641	4.62295	4.24506	4.43814	0.189077
Statistical analysis		T-test
	SCO7657 wt vs mut		SCO4350 wt vs mut
p value	7.09011e-05		6.05692e-06
