# Supplementary material for: σE of Streptomyces coelicolor can function both as a direct activator or repressor of transcription
Source: Commun Biol. 2024 Jan 6;7:46. doi: 10.1038/s42003-023-05716-y (PMC10771440; doi:10.1038/s42003-023-05716-y)
Supplement: Supplementary file 9 — Supplementary Data 6 [file 42003_2023_5716_MOESM9_ESM.xlsx]

## Sheet: Supplementary Table 2
Number/Name	SEQUENCE (5’-3’)
Cloning and sequencing
001/SigE_HAtag_up	CGGGCGCTGGAGCGTGAGGAGCGGGAGCGTTGCGCGGCCTACCCATACGACGTCCCAGACTACGCTTGAATTCCGGGGATCCGTCGACC
002/SigE_HAtag_down	GCGTGGTTCTCCGGGTCCCCCTGGGTGTCCGACCGTCGGTGTAGGCTGGAGCTGCTTC
LK4232/SCO7657_F	CCCCCGGATCCCGGTCAACACCTTGCACGTGGTCA
LK4233/SCO7657_R	CCCCCAAGCTTGTGGGGAAGGAAGCAGGCGGGCA
LK4234/SCO7657_FmutSigEprom	GCATCCGAGCGCTCCCGGGGGCAGCGCGGGCACAGCA
LK4235/SCO4350_F	CCCCCGGATCCGGGCGTTAGCTCTGCGGTTTGAGT
LK4236/SCO4350_R	CCCCCAAGCTTTCCCGGATGACGGGCCGCTCATGCA
LK4237/SCO4350_RmutSigEprom	CCCCCAAGCTTTCCCGCCCCCCGGGCCGCTCATGCA
LK4359/pMU1fd_pBPSA1seqF	CGGACGGTTCGGCCCCTTTTTTGG
LK4360/bpsArev_pBPSA1seqR	GTGAGCTTCTCGTCCCGGTAGG
LK4766/SCO4848F	CGTCGTATCCCCTCGGTTG
qPCR
LK3767/SCO7657_F	TGAAGGCGGACAAGAAGGAG
LK3768/SCO7657_R	GAGATCGGTGTTGAACGGGT
LK3708/SCO6722_F	GTGATCCACGTCCGCTCG
LK3709/SCO6722_R	CAGGTCGTGGTCCAGGTC
LK3765/SCO3396_F	CGTATGTGTATTTGCCGCCG
LK3766/SCO3396_R	AGTTTCTCCACCAGCGCTTC
LK3722/SCO4615_F	AGGTAGCGGAAGAACTGGAC
LK3723/SCO4615_R	CGTAGTACATGCAGCCGAAG
LK3716/SCO4350_F	ATGTCACCAGGCACACTTTC
LK3717/SCO4350_R	TCGGCCTTGGTCAGATAGAG
LK3732/SCO5981_F	TGCGCTACGAGGACATCAC
LK3733/SCO5981_R	CCTTCTTGCCGTAGTTCAGC
LK3726/SCO5393_F	GTCTCCTCGCACCTGATGA
LK3727/SCO5393_R	TGAAATCCGTCACGCTCATG
LK3734/SCO3824_F	GAGAACCTGGTCCTGCTGG
LK3735/SCO3824_R	GTAGTGCTTGACCTGCTTCG
LK3736/SCO3796_F	GGTGGACTGGAACGAGATCA
LK3737/SCO3796_R	CGCTCGTCCATGATCCGAAT
LK3728/SCO5213_F	TGGTGATGGTCCGCAACG
LK3729/SCO5213_R	AGAAGGAACCAGACCACCG
LK3720/SCO5532_F	TACGAGTCCAAGCTGCTGAA
LK3721/SCO5532_R	CTCACTGATGCCGATCGACT
LK3738/SCO5535_F	GCAGAACAACCGGGAGAAC
LK3739/SCO5535_R	GACCTTGGTCATGTCGTACG
LK3740/SCO1595_F	GATGCTGATGTTCCGCCAC
LK3741/SCO1595_R	TCAGATCTCCATCCCGAACG
LK3742/SCO4921_F	TCGAGGCGATGAAGATGGAA
LK3743/SCO4921_R	TCAGTCCTTGATCTCGCAGA
LK3763/SCO2003_F	CAAGATCGCCATGCTCAACG
LK3764/SCO2003_R	AGCGATCTCCAGGACGATTTC
3542/Spike_qPCR_F	TTACTGCAGCTGAGGTCACA
3543/Spike_qPCR_R	AGCTCACACTCTGTCCAGTC

## Sheet: Supplementary Table 3
Locus Tag	Name	Functional Category	Identified Site Identity to Consensus (%)
asRNA_SCO2943	x	ncRNA	86
asRNA_SCO4524	x	ncRNA	100
asRNA_SCO6109	x	ncRNA	100
ncRNA2772	x	ncRNA	100
SCR7204	x	ncRNA	71
sRNA209	x	ncRNA	86
SCO0736	hypothetical protein	Periplasmic/exported/lipoproteins	86
SCO1023	hypothetical protein	Periplasmic/exported/lipoproteins	71
SCO1375	hypothetical protein	Unknown function	86
SCO1385	hypothetical protein	Periplasmic/exported/lipoproteins	100
SCO1403	hypothetical protein	Periplasmic/exported/lipoproteins	71
SCO1488	bifunctional pyrimidine regulatory protein PyrR uracil phosphoribosyltransferase	Others	71
SCO1550	small membrane protein	Periplasmic/exported/lipoproteins	71
SCO1595	phenylalanyl-tRNA synthetase subunit alpha	Macromolecule synthesis, modification	71
SCO1749	hypothetical protein	Unknown function	86
SCO1755	hypothetical protein	Unknown function	86
SCO1963	integral membrane export protein	Transport/binding proteins	57
SCO1982	hypothetical protein	Unknown function	57
SCO2168	hypothetical protein	Unknown function	100
SCO2294	AraC family transcription regulator	Defined families	86
SCO2334	hypothetical protein	Periplasmic/exported/lipoproteins	100
SCO2356	hypothetical protein	Periplasmic/exported/lipoproteins	71
SCO2387	ACP S-malonyltransferase	Fatty acid biosynthesis	71
SCO2611	rod shape-determining protein MreB	Periplasmic/exported/lipoproteins	100
SCO2621	hypothetical protein	Periplasmic/exported/lipoproteins	71
SCO2663	hypothetical protein	Periplasmic/exported/lipoproteins	86
SCO2807	hypothetical protein	Periplasmic/exported/lipoproteins	100
SCO2836	glycosyl transferase	Not Classified (included putative assignments)	86
SCO2892	hypothetical protein	Periplasmic/exported/lipoproteins	100
SCO2897	penicillin-binding protein	Periplasmic/exported/lipoproteins	86
SCO2939	hypothetical protein	Unknown function	86
SCO2963	hypothetical protein (asRNA)	Periplasmic/exported/lipoproteins (asRNA)	71
SCO2970	hypothetical protein	Periplasmic/exported/lipoproteins	71
SCO2974	Ser/Thr protein kinase	Protein kinases	100
SCO3013	two-component system response regulator	Two Component system	43
SCO3030	hypothetical protein	Unknown function	71
SCO3034	sporulation regulatory protein	Others	86
SCO3046	hypothetical protein	Unknown function	86
SCO3133	MarR family regulatory protein	Defined families	57
SCO3194	lipoprotein	Periplasmic/exported/lipoproteins	100
SCO3202	RNA polymerase principal sigma factor	RNApolymerase core enzyme binding	100
SCO3342	glycine-rich hypothetical protein	Periplasmic/exported/lipoproteins	86
SCO3396	hypothetical protein	Periplasmic/exported/lipoproteins	100
SCO3419	hypothetical protein	Unknown function	86
SCO3423	regulator	Others	86
SCO3481	hypothetical protein	Unknown function	100
SCO3559	oxidoreductase	Not Classified (included putative assignments)	71
SCO3580	putative transpeptidase	Periplasmic/exported/lipoproteins	86
SCO3609	hypothetical protein	Periplasmic/exported/lipoproteins	71
SCO3629	adenylosuccinate synthetase	Nucleotide biosynthesis	71
SCO3693	hypothetical protein	Unknown function	86
SCO3712	hydrolase	Macromolecule degradation	71
SCO3720	hypothetical protein	Periplasmic/exported/lipoproteins	86
SCO3778	threonyl tRNA synthetase	Macromolecule synthesis, modification	57
SCO3796	hypothetical protein	Unknown function	86
SCO3824	ABC transporter ATP-binding protein	Transport/binding proteins	57
SCO3901	penicillin-binding protein	Periplasmic/exported/lipoproteins	86
SCO3931	hypothetical protein	Unknown function	86
SCO3940	transmembrane protein	Periplasmic/exported/lipoproteins	71
SCO3971	hypothetical protein	Unknown function	43
SCO4069	hypothetical protein	Periplasmic/exported/lipoproteins	71
SCO4133	hypothetical protein	Periplasmic/exported/lipoproteins	71
SCO4134	lipoprotein	Periplasmic/exported/lipoproteins	100
SCO4244	hypothetical protein	Unknown function	86
SCO4263	transcriptional regulator	Defined families	86
SCO4289	hypothetical protein	Periplasmic/exported/lipoproteins	86
SCO4350	integrase	Laterally acquired elements	43
SCO4439	putative D-alanyl-D-alanine carboxypeptidase	Periplasmic/exported/lipoproteins	100
SCO4468	hypothetical protein	Unknown function	100
SCO4471	hypothetical protein	Periplasmic/exported/lipoproteins	100
SCO4494	hypothetical protein	Unknown function	100
SCO4613	hypothetical protein	Periplasmic/exported/lipoproteins	86
SCO4615	integrase	Laterally acquired elements	71
SCO4908	Sigma factor Q	RNA polymerase core enzyme binding	71
SCO4921	acyl-CoA carboxylase complex A subunit	Biosynthesis of cofactors, carriers	57
SCO4934	lipoprotein	Periplasmic/exported/lipoproteins	71
SCO5030	hypothetical protein	Periplasmic/exported/lipoproteins	100
SCO5039	penicillin-binding protein	Periplasmic/exported/lipoproteins	86
SCO5128	hypothetical protein	Periplasmic/exported/lipoproteins	86
SCO5213	hypothetical protein	Periplasmic/exported/lipoproteins	100
SCO5254	superoxide dismutase	Protection responses	86
SCO5358	hypothetical protein	Periplasmic/exported/lipoproteins	100
SCO5393	ABC transporter ATP-binding protein	Transport/binding proteins	86
SCO5400	transport system kinase	Transport/binding proteins	57
SCO5511	membrane associated phosphodiesterase	Not Classified (included putative assignments)	86
SCO5535	carboxyl transferase	Not Classified (included putative assignments)	71
SCO5605	hypothetical protein	Laterally acquired elements	57
SCO5742	hypothetical protein	Periplasmic/exported/lipoproteins	86
SCO5856	hypothetical protein	Periplasmic/exported/lipoproteins	86
SCO5943	hydrolase	Not Classified (included putative assignments)	71
SCO5981	hypothetical protein	Unknown function	100
SCO6056	hypothetical protein	Periplasmic/exported/lipoproteins	71
SCO6130	hypothetical protein	Unknown function	71
SCO6357	hypothetical protein	Unknown function	100
SCO6379	hypothetical protein	Unknown function	100
SCO6532	nitrate reductase subunit gamma NarI	Energy metabolism, carbon	57
SCO6722	regulator	Others	86
SCO6773	peptidase	Macromolecule degradation	100
SCO7233	hypothetical protein	Periplasmic/exported/lipoproteins	86
SCO7657	hypothetical protein	Periplasmic/exported/lipoproteins	100

## Sheet: Supplementary Table 4
Locus Tag	Genes in operon	σE model	HrdB motif	HrdB model	HrdB peak	Identified Site Identity to Consensus (%)
SCO0736		TRUE	TRUE	FALSE	FALSE	86
SCO1023	SCO1024	TRUE	FALSE	FALSE	FALSE	71
SCO1375		TRUE	FALSE	FALSE	TRUE	86
SCO1403		TRUE	FALSE	FALSE	FALSE	71
SCO1550		TRUE	TRUE	FALSE	TRUE	71
SCO1749		TRUE	FALSE	FALSE	TRUE	86
SCO1982		TRUE	TRUE	FALSE	TRUE	57
SCO2168	SCO2167	TRUE	TRUE	FALSE	TRUE	100
SCO2663		TRUE	FALSE	FALSE	FALSE	86
SCO2836	SCO2837	TRUE	FALSE	FALSE	TRUE	86
SCO2939		TRUE	FALSE	FALSE	FALSE	86
SCO2963	SCO2962	TRUE	FALSE	FALSE	TRUE	71
SCO2970		TRUE	FALSE	FALSE	TRUE	71
SCO3194		TRUE	FALSE	FALSE	FALSE	100
SCO3342	SCO3341	TRUE	FALSE	FALSE	FALSE	86
SCO3396		TRUE	FALSE	FALSE	FALSE	100
SCO3940		TRUE	TRUE	FALSE	TRUE	71
SCO4289		TRUE	FALSE	FALSE	FALSE	86
SCO4350	SCO4349 SCO4348 SCO4347	TRUE	FALSE	FALSE	FALSE	43
SCO4471		TRUE	FALSE	FALSE	FALSE	100
SCO4613		TRUE	FALSE	FALSE	FALSE	86
SCO4908		TRUE	FALSE	FALSE	TRUE	71
SCO5254		TRUE	FALSE	FALSE	TRUE	86
SCO5511		TRUE	TRUE	FALSE	TRUE	86
SCO5605		TRUE	TRUE	FALSE	FALSE	57
SCO5742		TRUE	FALSE	FALSE	FALSE	86
SCO6722		TRUE	FALSE	FALSE	FALSE	86
SCO7657	SCO7658	TRUE	FALSE	FALSE	FALSE	100

## Sheet: Supplementary Table 5
Locus Tag	Genes in operon	σE model	HrdB motif	HrdB model	HrdB peak	Identified Site Identity to Consensus (%)
SCO1488		FALSE	TRUE	TRUE	TRUE	80
SCO1595	SCO1594	FALSE	TRUE	TRUE	TRUE	60
SCO2387	SCO2388	FALSE	TRUE	TRUE	TRUE	80
SCO3580		FALSE	TRUE	TRUE	FALSE	80
SCO3609		FALSE	FALSE	TRUE	TRUE	80
SCO3629		FALSE	TRUE	TRUE	TRUE	80
SCO3901		FALSE	TRUE	TRUE	FALSE	100
SCO4244	SCO4243 SCO4242	FALSE	FALSE	TRUE	FALSE	100
SCO4468	SCO4467	FALSE	FALSE	TRUE	TRUE	100
SCO4921		FALSE	TRUE	TRUE	TRUE	60
SCO4934		FALSE	TRUE	TRUE	TRUE	60
SCO5039		FALSE	TRUE	TRUE	FALSE	100
SCO5128		FALSE	TRUE	TRUE	FALSE	80
SCO5393	SCO5392	FALSE	TRUE	TRUE	FALSE	100
SCO5535	SCO5536	FALSE	TRUE	TRUE	TRUE	60
SCO6130		FALSE	TRUE	TRUE	FALSE	80

## Sheet: Supplementary Table 6
Locus Tag	Genes in operon	σE model	HrdB motif	HrdB model	HrdB peak	Identified Site Identity to Consensus (%)
SCO1755		FALSE	FALSE	FALSE	FALSE	88
SCO1963		FALSE	TRUE	FALSE	TRUE	62
SCO2294	SCO2293	FALSE	FALSE	FALSE	TRUE	88
SCO2334		FALSE	TRUE	FALSE	FALSE	100
SCO2356		FALSE	FALSE	FALSE	TRUE	75
SCO2621		FALSE	FALSE	FALSE	TRUE	62
SCO2807		FALSE	TRUE	FALSE	FALSE	100
SCO2892		FALSE	FALSE	FALSE	FALSE	100
SCO2897		FALSE	TRUE	FALSE	TRUE	88
SCO2974		FALSE	TRUE	FALSE	TRUE	100
SCO3013	SCO3012 SCO3011	FALSE	FALSE	FALSE	TRUE	38
SCO3030		FALSE	TRUE	FALSE	TRUE	62
SCO3034		FALSE	TRUE	FALSE	TRUE	88
SCO3046		FALSE	FALSE	FALSE	FALSE	88
SCO3133		FALSE	TRUE	FALSE	FALSE	50
SCO3202		FALSE	FALSE	FALSE	TRUE	100
SCO3419		FALSE	TRUE	FALSE	FALSE	88
SCO3423		FALSE	FALSE	FALSE	TRUE	75
SCO3481		FALSE	FALSE	FALSE	FALSE	100
SCO3559		FALSE	TRUE	FALSE	FALSE	75
SCO3693		FALSE	TRUE	FALSE	FALSE	88
SCO3712		FALSE	FALSE	FALSE	FALSE	75
SCO3720	SCO3719 SCO3718 SCO3717 SCO3716	FALSE	FALSE	FALSE	FALSE	75
SCO3778		FALSE	TRUE	FALSE	TRUE	62
SCO3796		FALSE	TRUE	FALSE	TRUE	75
SCO3824	SCO3825	FALSE	FALSE	FALSE	TRUE	62
SCO3971		FALSE	FALSE	FALSE	TRUE	50
SCO4069		FALSE	TRUE	FALSE	TRUE	75
SCO4133		FALSE	TRUE	FALSE	TRUE	75
SCO4134		FALSE	FALSE	FALSE	FALSE	100
SCO4263		FALSE	FALSE	FALSE	TRUE	88
SCO4439		FALSE	TRUE	FALSE	TRUE	100
SCO4494		FALSE	TRUE	FALSE	TRUE	100
SCO4615		FALSE	FALSE	FALSE	FALSE	75
SCO5030		FALSE	TRUE	FALSE	FALSE	100
SCO5213		FALSE	FALSE	FALSE	FALSE	100
SCO5358		FALSE	FALSE	FALSE	FALSE	100
SCO5400		FALSE	FALSE	FALSE	FALSE	62
SCO5856		FALSE	FALSE	FALSE	TRUE	88
SCO5943	SCO5944 SCO5945 SCO5946 SCO5947 SCO5948	FALSE	TRUE	FALSE	FALSE	62
SCO5981		FALSE	FALSE	FALSE	TRUE	88
SCO6056		FALSE	TRUE	FALSE	TRUE	75
SCO6357	SCO6356 SCO6355 SCO6354 SCO6353	FALSE	TRUE	FALSE	TRUE	100
SCO6379		FALSE	TRUE	FALSE	TRUE	100
SCO6532		FALSE	FALSE	FALSE	FALSE	62
SCO6773		FALSE	TRUE	FALSE	FALSE	100
SCO7233		FALSE	FALSE	FALSE	FALSE	75
